# Supplementary material for: Crystal structure and photoluminescent properties of a new EuIII–phthalate–acetate coordination polymer
Source: Acta Crystallogr E Crystallogr Commun. 2022 Apr 28;78(Pt 5):536–9. doi: 10.1107/S2056989022004339 (PMC9069523; doi:10.1107/S2056989022004339)
Supplement: Supplementary file 1 [file e-78-00536-sup1.cif]

##############################################################################
#                                                                            #
# This CIF contains the data in a paper accepted for publication in          #
# Acta Crystallographica Section E. It conforms to the requirements of       #
# Notes for Authors for Acta Crystallographica Section E, and has been       #
# peer reviewed under the auspices of the IUCr Commission on Journals.       #
#                                                                            #
# Full details of the Crystallographic Information File format               #
# are given in the paper "The Crystallographic Information File (CIF):       #
# a New Standard Archive File for Crystallography" by S. R. Hall, F. H.      #
# Allen and I. D. Brown [Acta Cryst. (1991), A47, 655-685].                  #
#                                                                            #
# The current version of the core CIF dictionary is obtainable from          #
# ftp://ftp.iucr.org/pub/cif_core.dic.                                       #
#                                                                            #
# Software is freely available for graphical display of the structure(s)     #
# in this CIF. For information consult the CIF software page                 #
# http://www.iucr.org/resources/cif/software.                                #
#                                                                            #
# This file may be used for bona fide research purposes within the           #
# scientific community so long as proper attribution is given to the journal # 
# article from which it was obtained.                                        #
#                                                                            #
##############################################################################
data_I
_audit_creation_method
;
Olex2 1.3
(compiled 2020.11.12 svn.r5f609507 for OlexSys, GUI svn.r6272)
;
_journal_date_recd_electronic     2022-04-08
_journal_date_accepted     2022-04-22
_journal_name_full     'Acta Crystallographica, Section E'
_journal_year     2022
_journal_volume     78
_journal_issue      5
_journal_page_first     536
_journal_page_last     539
_journal_paper_category     GM
_journal_paper_doi     10.1107/S2056989022004339
_journal_coeditor_code     ZN2019
_publ_contact_author_name     'Apinpus Rujiwatra'
_publ_contact_author_address
;
Department of Chemistry, Faculty of Science, Chiang Mai University, Chiang Mai
50200,
Thailand
Materials Science Research Center, Faculty of Science, Chiang Mai University,
Chiang Mai 50200,
Thailand
;
_publ_contact_author_email     'apinpus.rujiwatra@cmu.ac.th'
_publ_contact_author_fax     ?
_publ_contact_author_phone     ?
_publ_section_title
;
Crystal structure and photoluminescent properties of a new
Eu^III^--phthalate--acetate coordination polymer
;
loop_
    _publ_author_name
    _publ_author_footnote
    _publ_author_address
    'Jittipiboonwat, Prakottakarn' .
;
Department of Chemistry, Faculty of Science, Chiang Mai University, Chiang Mai
50200,
Thailand
;
    'Chuasaard, Thammanoon' .
;
Department of Chemistry, Faculty of Science, Chiang Mai University, Chiang Mai
50200,
Thailand
;
    'Rujiwatra, Apinpus' .
;
Department of Chemistry, Faculty of Science, Chiang Mai University, Chiang Mai
50200,
Thailand
Materials Science Research Center, Faculty of Science, Chiang Mai University,
Chiang Mai 50200,
Thailand
;
_publ_section_synopsis
;
The crystal structure of a new one-dimensional [Eu^III^(phth)(OAc)(H~2~O)]
coordination polymer and its room-temperature photoluminescent properties are
reported.
;
_chemical_name_systematic
;
Poly[(acetato)aqua(\m~3~-phthalato)europium(III)]
;
_chemical_name_common     ?
_chemical_formula_moiety     'C10 H9 Eu O7'
_chemical_formula_sum     'C10 H9 Eu O7'
_chemical_formula_iupac     '[Eu (C8 H4 O4) (C H3 O2) (H2 O)]'
_chemical_formula_weight     393.13
_chemical_melting_point     ?
_space_group_crystal_system     monoclinic
_space_group_name_H-M_alt     'C 1 2/c 1'
_space_group_name_Hall     '-C 2yc'
loop_
    _space_group_symop_operation_xyz
    'x, y, z'
    '-x, y, -z+1/2'
    'x+1/2, y+1/2, z'
    '-x+1/2, y+1/2, -z+1/2'
    '-x, -y, -z'
    'x, -y, z-1/2'
    '-x+1/2, -y+1/2, -z'
    'x+1/2, -y+1/2, z-1/2'
_cell_length_a     26.5184(15)
_cell_length_b     7.2632(2)
_cell_length_c     15.3622(8)
_cell_angle_alpha     90
_cell_angle_beta     130.906(9)
_cell_angle_gamma     90
_cell_volume     2236.3(3)
_cell_formula_units_Z     8
_cell_measurement_reflns_used     7078
_cell_measurement_theta_min     2.0180
_cell_measurement_theta_max     27.3630
_cell_measurement_temperature     293(2)
_exptl_crystal_description     block
_exptl_crystal_colour     'clear light colourless'
_exptl_crystal_size_max     0.2
_exptl_crystal_size_mid     0.1
_exptl_crystal_size_min     0.1
_exptl_crystal_density_diffrn     2.335
_exptl_crystal_density_meas     ?
_exptl_crystal_density_method     ?
_exptl_crystal_F_000     1504
_exptl_absorpt_coefficient_mu     5.634
_exptl_absorpt_correction_type     multi-scan
_exptl_absorpt_process_details
;
(CrysAlisPro; Rigaku OD, 2019)
;
_exptl_absorpt_correction_T_min     0.21824
_exptl_absorpt_correction_T_max     1.00000
_diffrn_ambient_temperature     293(2)
_diffrn_source     'micro-focus sealed X-ray tube'
_diffrn_radiation_type     'Mo K\a'
_diffrn_radiation_wavelength     0.71073
_diffrn_radiation_monochromator     mirror
_diffrn_measurement_device_type
                      'Rigaku SuperNova, Single source at offset/far, HyPix3000'
_diffrn_measurement_device     'four-circle diffractometer'
_diffrn_measurement_method     '\w scans'
_diffrn_detector     'Hybrid Pixel Array Detector'
_diffrn_detector_area_resol_mean     10.0000
loop_
    _diffrn_refln_index_h
    _diffrn_refln_index_k
    _diffrn_refln_index_l
    0 0 1
    0 0 -1
    0 0 1
    0 0 2
    0 0 -2
    0 0 -2
    0 0 2
    0 0 2
    0 0 -2
    0 0 -2
    0 0 -2
    0 0 -3
    0 0 3
    0 0 -3
    0 0 3
    0 0 3
    0 0 -3
    0 0 3
    0 0 -3
    0 0 -3
    0 0 4
    0 0 -4
    0 0 -4
    0 0 -4
    0 0 4
    0 0 -4
    0 0 -4
    0 0 4
    0 0 -5
    0 0 -5
    0 0 5
    0 0 -5
    0 0 -5
    0 0 -5
    0 0 -5
    0 0 -6
    0 0 6
    0 0 -6
    0 0 -6
    0 0 -6
    0 0 -6
    0 0 -6
    0 0 -7
    0 0 7
    0 0 -7
    0 0 -7
    0 0 -7
    0 0 -7
    0 0 -8
    0 0 -8
    0 0 -8
    0 0 8
    0 0 -8
    0 0 -9
    0 0 -9
    0 0 9
    0 0 -9
    0 0 -9
    0 0 -10
    0 0 -10
    0 0 -10
    0 0 -10
    0 0 -11
    0 0 -11
    0 0 -11
    0 0 -12
    0 0 -12
    0 0 -13
    0 0 -13
    0 0 -14
    0 0 -14
    0 2 0
    0 -2 0
    0 -2 0
    0 2 0
    0 -2 0
    0 -2 -1
    0 2 1
    0 -2 1
    0 -2 -1
    0 -2 1
    0 -2 1
    0 2 -1
    0 2 1
    0 2 2
    0 -2 -2
    0 -2 -2
    0 2 -2
    0 -2 -2
    0 -2 2
    0 2 -2
    0 -2 2
    0 -2 -3
    0 -2 3
    0 2 3
    0 2 -3
    0 -2 -3
    0 -2 3
    0 2 3
    0 -2 3
    0 -2 -3
    0 -2 -3
    0 2 -3
    0 2 3
    0 2 4
    0 -2 -4
    0 -2 4
    0 2 4
    0 -2 -4
    0 2 -4
    0 -2 4
    0 -2 4
    0 -2 -4
    0 2 4
    0 -2 -4
    0 2 -4
    0 -2 -5
    0 -2 5
    0 2 5
    0 -2 -5
    0 2 -5
    0 -2 5
    0 2 5
    0 -2 -5
    0 -2 -5
    0 -2 5
    0 -2 -5
    0 2 -5
    0 2 5
    0 -2 -6
    0 -2 6
    0 -2 -6
    0 2 -6
    0 2 6
    0 2 -6
    0 -2 -6
    0 -2 6
    0 -2 -6
    0 -2 6
    0 2 6
    0 -2 -6
    0 2 6
    0 2 -7
    0 -2 -7
    0 2 7
    0 2 -7
    0 2 7
    0 2 -7
    0 2 -7
    0 2 7
    0 -2 -7
    0 -2 -7
    0 -2 -8
    0 2 -8
    0 2 -8
    0 2 8
    0 -2 -8
    0 -2 -8
    0 2 -8
    0 2 8
    0 2 -8
    0 2 -9
    0 -2 -9
    0 2 9
    0 2 9
    0 2 -9
    0 -2 -9
    0 2 -9
    0 -2 -10
    0 2 -10
    0 2 10
    0 2 -10
    0 -2 -10
    0 2 -11
    0 -2 -11
    0 2 11
    0 -2 -11
    0 2 -11
    0 2 -12
    0 -2 -12
    0 2 12
    0 2 -12
    0 -2 -12
    0 -2 -13
    0 2 -13
    0 2 13
    0 2 -13
    0 2 -14
    0 2 14
    0 2 -14
    0 -2 -14
    0 4 0
    0 -4 0
    0 -4 0
    0 -4 0
    0 -4 1
    0 4 1
    0 -4 1
    0 -4 -1
    0 -4 -1
    0 -4 1
    0 4 1
    0 -4 2
    0 -4 2
    0 -4 -2
    0 4 2
    0 -4 2
    0 4 -2
    0 -4 -2
    0 4 2
    0 4 3
    0 4 3
    0 -4 3
    0 -4 -3
    0 -4 3
    0 -4 3
    0 4 3
    0 4 4
    0 4 -4
    0 4 4
    0 -4 4
    0 -4 -4
    0 -4 4
    0 -4 4
    0 4 4
    0 4 5
    0 -4 5
    0 4 5
    0 4 -5
    0 -4 -5
    0 4 5
    0 -4 5
    0 -4 -5
    0 -4 5
    0 4 6
    0 -4 6
    0 4 6
    0 4 -6
    0 -4 -6
    0 4 6
    0 -4 6
    0 -4 6
    0 -4 -6
    0 4 7
    0 -4 7
    0 4 -7
    0 4 7
    0 -4 8
    0 4 -8
    0 4 8
    0 4 8
    0 4 -9
    0 4 9
    0 4 -9
    0 4 -10
    0 4 -10
    0 4 10
    0 4 -11
    0 4 11
    0 4 12
    0 4 -12
    0 4 -13
    0 4 13
    0 6 0
    0 6 1
    0 6 2
    0 6 3
    0 -6 3
    0 -6 4
    0 6 4
    0 -6 5
    0 6 5
    0 -6 6
    0 6 6
    0 -6 7
    0 6 7
    0 6 8
    0 -6 8
    0 6 9
    0 6 10
    0 -8 0
    0 -8 1
    0 -8 2
    0 8 3
    0 -8 3
    0 -8 4
    0 8 4
    0 -8 5
    0 8 5
    0 -8 6
    0 8 6
    0 -8 7
    0 8 7
    1 -1 -14
    1 1 -14
    1 1 -14
    1 -1 -14
    1 -1 -13
    1 1 -13
    1 -1 -13
    1 -1 -13
    1 1 -13
    1 -1 -12
    1 1 -12
    1 1 -12
    1 -1 -12
    1 1 -12
    1 -1 -12
    -1 1 12
    1 1 -11
    1 -1 -11
    -1 1 11
    1 1 -11
    1 -1 -11
    1 -1 -11
    1 1 -11
    1 -1 -10
    1 1 -10
    1 1 -10
    -1 1 10
    1 1 -10
    1 -1 -10
    1 1 -10
    1 -1 -10
    1 -1 -9
    1 1 -9
    1 -1 -9
    -1 1 9
    1 1 -9
    1 -1 -9
    1 1 -9
    1 -1 -9
    1 1 -9
    1 -1 -9
    1 -1 -8
    -1 1 8
    1 1 -8
    1 1 -8
    1 -1 -8
    1 1 -8
    -1 1 8
    1 -1 -8
    1 1 -8
    1 -1 -8
    1 -1 -8
    1 1 -8
    -1 -1 8
    -1 -1 7
    1 1 -7
    1 -1 -7
    -1 1 7
    1 1 -7
    1 -1 -7
    1 1 -7
    1 -1 -7
    -1 1 7
    1 -1 -7
    1 1 -7
    -1 -1 7
    1 1 -7
    1 -1 -7
    1 -1 -7
    1 1 -7
    1 -1 -7
    1 1 -7
    1 -1 -6
    1 1 -6
    -1 1 6
    1 -1 -6
    1 1 -6
    1 -1 -6
    1 1 -6
    -1 1 6
    -1 -1 6
    1 1 -6
    -1 -1 6
    1 -1 -6
    1 1 -6
    1 -1 -6
    1 -1 -6
    1 1 -6
    1 -1 -5
    1 1 -5
    1 -1 -5
    -1 1 5
    1 1 -5
    1 1 -5
    1 -1 -5
    1 1 -5
    -1 -1 5
    1 -1 -5
    -1 1 5
    1 -1 -5
    1 1 -5
    1 -1 -4
    1 1 -4
    -1 1 4
    -1 1 4
    1 -1 -4
    -1 1 4
    -1 -1 4
    1 1 -4
    1 -1 -4
    1 1 -4
    -1 -1 4
    1 1 -4
    1 -1 -4
    -1 1 3
    1 -1 -3
    -1 1 3
    -1 -1 3
    1 1 -3
    -1 -1 3
    1 1 -3
    -1 1 3
    1 -1 -3
    1 1 -3
    1 -1 -3
    -1 -1 3
    -1 -1 2
    -1 1 2
    1 1 -2
    1 -1 -2
    1 1 -2
    -1 -1 2
    1 1 -2
    -1 -1 2
    -1 1 2
    1 -1 -2
    1 -1 -2
    -1 1 2
    -1 1 1
    1 1 -1
    -1 -1 1
    1 -1 -1
    -1 1 1
    1 1 -1
    -1 -1 1
    1 -1 0
    1 1 0
    -1 -1 0
    -1 1 0
    1 -1 1
    1 1 1
    -1 -1 -1
    -1 -1 -1
    1 -1 1
    1 1 1
    -1 1 -1
    1 1 1
    -1 -1 -1
    1 -1 2
    1 1 2
    1 1 2
    1 1 2
    -1 -1 -2
    -1 1 -2
    1 -1 2
    -1 -1 -2
    1 1 2
    1 -1 2
    -1 -1 -2
    1 1 2
    1 1 2
    1 -1 3
    -1 -1 -3
    1 1 3
    -1 1 -3
    1 1 3
    -1 -1 -3
    -1 1 -3
    -1 -1 -3
    -1 -1 -3
    1 -1 3
    1 1 3
    -1 -1 -3
    1 -1 3
    1 1 3
    -1 -1 -4
    1 -1 4
    -1 -1 -4
    1 1 4
    -1 1 -4
    -1 1 -4
    -1 -1 -4
    -1 1 -4
    -1 -1 -4
    1 -1 4
    1 1 4
    -1 1 -4
    -1 -1 -4
    1 -1 4
    1 1 4
    -1 -1 -4
    1 -1 5
    -1 1 -5
    1 1 5
    -1 -1 -5
    -1 1 -5
    -1 -1 -5
    -1 1 -5
    1 1 5
    -1 -1 -5
    1 -1 5
    1 1 5
    -1 -1 -5
    -1 1 -5
    -1 -1 -5
    1 -1 6
    1 1 6
    -1 -1 -6
    -1 1 -6
    -1 -1 -6
    -1 1 -6
    1 -1 6
    -1 -1 -6
    1 1 6
    1 -1 6
    -1 1 -6
    -1 -1 -6
    1 1 6
    -1 -1 -6
    -1 1 -6
    -1 -1 -7
    1 1 7
    -1 1 -7
    -1 -1 -7
    -1 1 -7
    1 -1 7
    1 -1 7
    -1 1 -7
    -1 -1 -7
    -1 -1 -7
    1 1 7
    -1 1 -7
    -1 1 -8
    -1 -1 -8
    -1 -1 -8
    -1 1 -8
    -1 1 -8
    1 1 8
    -1 -1 -8
    -1 -1 -8
    1 1 8
    -1 1 -8
    -1 1 -9
    -1 -1 -9
    -1 -1 -9
    -1 1 -9
    -1 -1 -9
    -1 1 -9
    -1 -1 -9
    1 1 9
    -1 -1 -10
    -1 1 -10
    -1 1 -10
    -1 -1 -10
    -1 -1 -10
    -1 1 -10
    1 1 10
    1 1 11
    -1 1 -11
    -1 -1 -11
    -1 1 -11
    -1 -1 -11
    -1 -1 -12
    -1 1 -12
    1 1 12
    -1 -1 -12
    -1 -1 -13
    -1 1 -13
    -1 1 -13
    -1 -1 -13
    1 3 -14
    -1 3 14
    1 -3 -14
    1 3 -14
    1 -3 -13
    1 3 -13
    -1 3 13
    1 3 -13
    -1 3 12
    1 3 -12
    1 -3 -12
    1 3 -12
    -1 3 11
    1 3 -11
    1 -3 -11
    1 3 -11
    1 3 -10
    -1 3 10
    1 -3 -10
    1 3 -10
    1 3 -9
    -1 3 9
    1 -3 -9
    1 3 -9
    1 3 -8
    1 -3 -8
    -1 3 8
    -1 3 8
    1 -3 -8
    -1 3 8
    -1 -3 7
    -1 3 7
    1 -3 -7
    1 3 -7
    -1 3 7
    -1 3 7
    1 -3 -7
    1 3 -6
    1 -3 -6
    -1 3 6
    1 -3 -6
    -1 -3 6
    -1 3 6
    -1 -3 6
    1 -3 -6
    1 3 -6
    -1 -3 5
    1 -3 -5
    -1 3 5
    1 3 -5
    1 -3 -5
    -1 3 5
    1 -3 -5
    -1 -3 5
    -1 -3 5
    -1 3 5
    1 -3 -5
    1 3 -5
    -1 -3 4
    -1 3 4
    1 -3 -4
    1 3 -4
    -1 3 4
    -1 -3 4
    1 -3 -4
    1 -3 -4
    1 3 -4
    -1 3 4
    -1 -3 4
    -1 -3 3
    -1 3 3
    -1 3 3
    1 3 -3
    1 -3 -3
    -1 -3 3
    -1 3 3
    1 -3 -3
    1 3 -3
    1 -3 -3
    -1 -3 3
    -1 3 2
    1 3 -2
    1 -3 -2
    1 3 -2
    -1 3 2
    1 -3 -2
    -1 -3 2
    -1 -3 2
    -1 -3 2
    -1 3 1
    -1 -3 1
    1 3 -1
    -1 3 1
    1 -3 -1
    -1 -3 1
    -1 -3 1
    1 -3 0
    1 3 0
    -1 3 0
    1 -3 0
    1 3 0
    1 -3 0
    -1 -3 0
    -1 -3 -1
    1 -3 1
    -1 3 -1
    1 -3 1
    1 3 1
    1 -3 1
    1 3 1
    1 3 1
    1 -3 1
    -1 -3 -1
    1 3 1
    1 3 2
    1 -3 2
    -1 -3 -2
    1 -3 2
    1 -3 2
    -1 3 -3
    -1 -3 -3
    1 3 3
    -1 -3 -3
    1 -3 3
    1 3 3
    1 -3 3
    1 -3 4
    1 3 4
    -1 -3 -4
    -1 3 -4
    1 3 4
    -1 -3 -4
    1 -3 4
    -1 -3 -4
    1 -3 4
    1 3 4
    1 -3 5
    1 3 5
    -1 3 -5
    -1 -3 -5
    1 3 5
    -1 -3 -5
    1 -3 5
    -1 -3 -5
    1 3 5
    1 -3 5
    -1 3 -6
    1 3 6
    -1 -3 -6
    -1 3 -6
    1 -3 6
    1 3 6
    -1 -3 -6
    1 -3 6
    1 3 6
    1 3 7
    -1 3 -7
    1 3 7
    -1 -3 -7
    -1 3 -7
    1 -3 7
    1 -3 7
    -1 -3 -7
    1 3 7
    1 3 8
    -1 3 -8
    1 3 8
    -1 3 -8
    -1 -3 -8
    1 3 9
    -1 -3 -9
    -1 3 -9
    -1 3 -9
    1 3 10
    -1 -3 -10
    -1 3 -10
    -1 -3 -11
    1 3 11
    -1 3 -11
    -1 3 -11
    1 3 12
    -1 3 -12
    -1 3 -12
    1 3 13
    -1 3 -13
    -1 5 12
    -1 5 11
    -1 5 10
    -1 5 9
    -1 -5 8
    -1 5 8
    -1 -5 7
    -1 5 7
    -1 -5 6
    -1 5 6
    -1 -5 6
    1 -5 -5
    -1 -5 5
    -1 5 5
    -1 5 5
    -1 -5 5
    -1 -5 4
    1 -5 -4
    -1 5 4
    -1 -5 4
    -1 5 4
    1 -5 -3
    -1 -5 3
    -1 -5 3
    -1 5 3
    1 -5 -2
    -1 -5 2
    -1 5 1
    1 -5 -1
    -1 -5 1
    1 -5 0
    -1 -5 0
    -1 5 0
    1 5 0
    1 -5 0
    1 -5 0
    1 5 1
    1 -5 1
    -1 -5 -1
    1 -5 1
    1 -5 1
    1 5 2
    1 -5 2
    1 -5 2
    -1 -5 -2
    1 -5 2
    1 5 3
    1 -5 3
    1 -5 3
    -1 -5 -3
    1 -5 3
    1 5 4
    -1 -5 -4
    1 -5 4
    1 5 4
    1 -5 4
    1 -5 4
    1 -5 4
    1 5 5
    1 -5 5
    1 -5 5
    1 -5 5
    1 -5 5
    1 5 6
    1 -5 6
    1 -5 6
    1 -5 6
    1 -5 7
    1 5 7
    1 5 8
    1 5 9
    1 5 10
    1 5 11
    -1 7 9
    -1 -7 8
    -1 7 8
    -1 -7 7
    -1 7 7
    -1 -7 6
    -1 7 6
    -1 -7 5
    -1 7 5
    -1 -7 4
    -1 7 4
    -1 -7 3
    -1 7 3
    -1 -7 2
    -1 7 2
    -1 -7 1
    -1 7 1
    1 7 -1
    1 7 0
    1 7 1
    1 -7 2
    1 7 2
    1 -7 3
    1 7 3
    1 -7 4
    1 7 4
    1 -7 5
    1 7 5
    1 -7 6
    1 7 6
    1 -7 7
    1 7 7
    1 7 8
    1 -9 -2
    -1 -9 1
    1 -9 -1
    -1 -9 0
    1 -9 0
    -1 -9 -1
    -1 -9 -2
    2 0 -15
    2 0 -15
    2 0 -14
    2 0 -14
    2 0 -13
    2 0 -13
    2 0 -13
    2 0 -12
    2 0 -12
    2 0 -12
    2 0 -11
    2 0 -11
    2 0 -11
    2 0 -10
    2 0 -10
    2 0 -10
    2 0 -10
    2 0 -10
    2 0 -9
    2 0 -9
    2 0 -9
    2 0 -9
    2 0 -9
    2 0 -8
    2 0 -8
    2 0 -8
    2 0 -8
    2 0 -8
    -2 0 8
    2 0 -8
    2 0 -7
    -2 0 7
    2 0 -7
    2 0 -7
    2 0 -7
    2 0 -7
    -2 0 6
    2 0 -6
    2 0 -6
    2 0 -6
    2 0 -6
    2 0 -6
    2 0 -5
    2 0 -5
    2 0 -5
    2 0 -5
    -2 0 5
    2 0 -5
    2 0 -4
    -2 0 4
    2 0 -4
    -2 0 4
    2 0 -4
    2 0 -4
    -2 0 3
    2 0 -3
    -2 0 3
    -2 0 2
    2 0 -2
    -2 0 0
    2 0 0
    2 0 1
    -2 0 -1
    2 0 1
    -2 0 -1
    2 0 1
    2 0 1
    -2 0 -1
    2 0 2
    -2 0 -2
    2 0 2
    2 0 2
    -2 0 -2
    2 0 2
    -2 0 -2
    -2 0 -2
    2 0 2
    -2 0 -3
    -2 0 -3
    2 0 3
    2 0 3
    2 0 3
    2 0 3
    -2 0 -3
    -2 0 -3
    2 0 3
    -2 0 -4
    2 0 4
    -2 0 -4
    2 0 4
    -2 0 -4
    2 0 4
    -2 0 -4
    2 0 4
    2 0 4
    -2 0 -5
    2 0 5
    2 0 5
    2 0 5
    -2 0 -5
    -2 0 -5
    -2 0 -5
    -2 0 -6
    2 0 6
    -2 0 -6
    2 0 6
    -2 0 -6
    -2 0 -6
    -2 0 -7
    2 0 7
    -2 0 -7
    -2 0 -7
    2 0 7
    -2 0 -7
    -2 0 -8
    2 0 8
    -2 0 -8
    -2 0 -8
    -2 0 -8
    2 0 9
    -2 0 -9
    -2 0 -9
    -2 0 -9
    -2 0 -9
    -2 0 -10
    -2 0 -10
    -2 0 -10
    2 0 10
    -2 0 -11
    -2 0 -11
    -2 0 -12
    -2 0 -12
    -2 0 -13
    2 -2 -14
    2 2 -14
    -2 2 14
    2 -2 -14
    2 2 -14
    2 -2 -13
    2 2 -13
    -2 2 13
    2 -2 -13
    2 2 -13
    2 -2 -12
    2 2 -12
    -2 2 12
    2 2 -12
    2 -2 -12
    2 2 -11
    2 -2 -11
    2 2 -11
    2 -2 -11
    2 2 -11
    2 -2 -11
    -2 2 11
    2 -2 -10
    2 2 -10
    -2 2 10
    2 2 -10
    2 -2 -10
    2 2 -10
    2 -2 -10
    2 2 -9
    2 -2 -9
    -2 2 9
    2 2 -9
    2 -2 -9
    2 2 -9
    2 -2 -9
    2 -2 -9
    2 2 -9
    -2 2 9
    2 2 -9
    -2 -2 8
    2 -2 -8
    2 -2 -8
    2 2 -8
    -2 2 8
    2 2 -8
    2 -2 -8
    2 2 -8
    -2 2 8
    2 -2 -8
    2 2 -8
    2 -2 -8
    2 -2 -7
    -2 2 7
    2 2 -7
    2 -2 -7
    2 -2 -7
    -2 2 7
    2 -2 -7
    2 2 -7
    2 2 -7
    -2 -2 7
    2 2 -7
    2 -2 -7
    2 -2 -7
    2 -2 -6
    2 2 -6
    2 -2 -6
    -2 2 6
    2 -2 -6
    2 -2 -6
    2 2 -6
    -2 -2 6
    -2 2 6
    2 -2 -6
    -2 2 6
    2 -2 -5
    -2 2 5
    2 2 -5
    2 -2 -5
    -2 2 5
    2 2 -5
    -2 -2 5
    2 -2 -5
    -2 2 5
    -2 -2 5
    -2 2 4
    -2 2 4
    -2 -2 4
    2 -2 -4
    -2 -2 4
    2 2 -4
    -2 2 4
    2 -2 -4
    2 2 -4
    -2 2 3
    2 -2 -3
    2 2 -3
    -2 -2 3
    2 2 -3
    -2 -2 3
    -2 2 3
    -2 2 3
    -2 2 2
    2 -2 -2
    -2 2 2
    2 2 -2
    -2 -2 2
    2 2 -2
    -2 -2 2
    -2 2 2
    -2 2 2
    -2 2 1
    2 -2 -1
    -2 -2 1
    2 2 -1
    -2 -2 1
    2 2 -1
    -2 -2 1
    -2 2 1
    2 -2 0
    -2 2 0
    2 2 0
    2 2 0
    2 -2 0
    2 2 0
    2 2 0
    2 2 0
    -2 -2 0
    -2 -2 -1
    -2 2 -1
    2 -2 1
    2 2 1
    2 2 1
    2 -2 1
    2 -2 1
    -2 -2 -1
    2 2 1
    2 -2 2
    2 2 2
    -2 -2 -2
    2 -2 2
    2 2 2
    2 2 2
    2 -2 2
    2 -2 3
    2 2 3
    -2 2 -3
    -2 -2 -3
    2 2 3
    -2 -2 -3
    2 -2 3
    -2 -2 -3
    2 2 3
    2 2 4
    2 -2 4
    -2 2 -4
    2 2 4
    -2 2 -4
    -2 -2 -4
    2 2 4
    2 -2 4
    -2 -2 -4
    2 -2 4
    -2 2 -4
    -2 -2 -4
    2 2 5
    2 -2 5
    2 2 5
    -2 2 -5
    -2 -2 -5
    -2 2 -5
    2 2 5
    2 -2 5
    -2 -2 -5
    2 -2 5
    -2 -2 -5
    -2 2 -5
    -2 2 -6
    2 2 6
    2 2 6
    -2 2 -6
    -2 -2 -6
    -2 2 -6
    2 -2 6
    2 -2 6
    2 2 6
    -2 -2 -6
    -2 2 -6
    -2 2 -7
    2 2 7
    -2 -2 -7
    -2 2 -7
    2 2 7
    2 -2 7
    -2 2 -7
    2 2 7
    -2 -2 -7
    2 2 8
    2 -2 8
    2 2 8
    -2 2 -8
    -2 -2 -8
    2 2 8
    -2 2 -8
    -2 -2 -8
    -2 2 -8
    2 2 9
    -2 2 -9
    -2 -2 -9
    -2 2 -9
    -2 2 -10
    -2 2 -10
    -2 -2 -10
    2 2 10
    2 2 11
    -2 -2 -11
    -2 2 -11
    -2 2 -11
    -2 2 -12
    2 2 12
    -2 2 -13
    2 4 -14
    -2 4 13
    2 4 -13
    -2 4 12
    2 4 -12
    2 4 -11
    -2 4 11
    2 4 -11
    -2 4 10
    2 4 -10
    2 4 -9
    -2 4 9
    -2 -4 8
    -2 4 8
    2 4 -8
    -2 4 8
    -2 4 7
    2 -4 -7
    2 4 -7
    -2 4 7
    -2 -4 7
    -2 -4 7
    2 -4 -7
    2 4 -7
    -2 4 7
    2 -4 -6
    -2 4 6
    -2 4 6
    2 4 -6
    2 -4 -6
    -2 -4 6
    2 4 -6
    -2 -4 6
    2 -4 -6
    -2 4 6
    -2 4 5
    -2 4 5
    2 4 -5
    2 -4 -5
    -2 -4 5
    2 4 -5
    2 -4 -5
    2 -4 -5
    -2 -4 5
    -2 4 5
    -2 4 4
    -2 4 4
    2 -4 -4
    2 4 -4
    -2 4 4
    -2 -4 4
    2 -4 -4
    2 4 -4
    -2 4 4
    -2 -4 4
    -2 4 3
    2 -4 -3
    2 4 -3
    -2 -4 3
    2 -4 -3
    -2 -4 3
    -2 4 3
    2 4 -3
    -2 4 3
    -2 -4 3
    -2 -4 2
    -2 4 2
    2 -4 -2
    -2 -4 2
    2 4 -2
    -2 -4 2
    2 4 -2
    -2 4 2
    -2 -4 1
    2 -4 -1
    -2 -4 1
    -2 4 1
    2 4 -1
    -2 -4 1
    2 -4 -1
    -2 4 1
    2 -4 0
    -2 -4 0
    2 -4 0
    2 4 0
    2 -4 0
    -2 4 0
    2 4 0
    2 4 1
    2 -4 1
    2 4 1
    2 -4 1
    2 4 1
    2 -4 1
    -2 -4 -1
    2 -4 1
    2 4 1
    2 -4 2
    2 -4 2
    2 4 2
    2 4 2
    2 -4 2
    2 4 2
    -2 -4 -2
    2 -4 2
    -2 -4 -2
    -2 4 -2
    -2 4 -3
    -2 -4 -3
    2 4 3
    2 -4 3
    -2 -4 -3
    2 4 3
    2 -4 3
    2 -4 3
    2 4 4
    -2 4 -4
    -2 -4 -4
    -2 -4 -4
    2 -4 4
    2 4 4
    2 -4 4
    2 4 4
    2 -4 4
    2 -4 4
    2 4 5
    2 4 5
    2 4 5
    2 -4 5
    2 -4 5
    2 -4 5
    2 -4 6
    2 4 6
    2 4 6
    2 4 6
    2 -4 6
    2 4 7
    -2 4 -7
    2 -4 7
    2 -4 7
    2 4 7
    -2 4 -8
    2 4 8
    2 -4 8
    -2 4 -9
    2 4 9
    2 4 10
    -2 4 -10
    2 4 11
    2 4 12
    -2 6 11
    -2 6 10
    -2 6 9
    -2 -6 9
    -2 -6 8
    -2 6 8
    -2 -6 7
    -2 6 7
    -2 -6 6
    -2 6 6
    -2 -6 5
    -2 6 5
    -2 6 4
    -2 6 4
    -2 -6 4
    -2 -6 3
    -2 6 3
    -2 6 2
    -2 -6 2
    -2 6 1
    2 6 0
    -2 6 0
    2 6 1
    2 6 2
    2 -6 3
    2 6 3
    2 6 4
    2 -6 4
    2 -6 4
    2 6 5
    2 -6 5
    2 -6 5
    2 6 6
    2 -6 6
    2 6 7
    2 -6 7
    2 6 8
    2 6 9
    2 6 10
    -2 8 8
    -2 8 7
    -2 -8 7
    -2 8 6
    -2 -8 6
    -2 8 5
    -2 -8 5
    -2 -8 4
    -2 -8 3
    -2 -8 2
    -2 -8 1
    -2 -8 0
    2 8 1
    -2 -8 -1
    2 8 2
    2 -8 2
    -2 -8 -2
    2 -8 3
    2 8 3
    2 -8 4
    2 8 4
    2 -8 5
    2 8 5
    2 -8 6
    2 8 6
    3 1 -15
    3 -1 -15
    3 -1 -15
    3 -1 -15
    3 1 -15
    3 1 -14
    3 -1 -14
    3 -1 -14
    3 -1 -14
    3 1 -14
    3 1 -13
    3 -1 -13
    3 -1 -13
    3 1 -13
    3 -1 -13
    3 1 -13
    3 -1 -12
    3 1 -12
    3 -1 -12
    -3 1 12
    3 1 -12
    3 -1 -12
    3 1 -12
    3 1 -11
    3 -1 -11
    3 1 -11
    3 -1 -11
    3 1 -11
    3 1 -11
    3 -1 -11
    -3 1 11
    3 1 -10
    3 -1 -10
    3 1 -10
    3 -1 -10
    3 1 -10
    3 -1 -10
    -3 1 10
    3 1 -10
    3 -1 -10
    3 -1 -10
    3 1 -10
    3 -1 -9
    3 1 -9
    3 1 -9
    -3 1 9
    3 -1 -9
    3 -1 -9
    3 1 -9
    3 1 -9
    -3 -1 9
    3 1 -9
    3 -1 -9
    3 -1 -9
    3 -1 -8
    3 1 -8
    3 1 -8
    3 -1 -8
    3 1 -8
    -3 1 8
    3 -1 -8
    3 1 -8
    3 -1 -8
    -3 -1 8
    3 -1 -8
    3 1 -8
    3 -1 -7
    3 1 -7
    -3 1 7
    3 -1 -7
    3 1 -7
    -3 1 7
    3 -1 -7
    3 1 -7
    3 1 -7
    3 -1 -7
    3 -1 -7
    -3 -1 7
    3 1 -6
    -3 1 6
    3 -1 -6
    3 1 -6
    -3 -1 6
    3 -1 -6
    -3 1 6
    3 1 -6
    3 1 -6
    3 -1 -6
    -3 -1 6
    3 1 -5
    3 -1 -5
    3 1 -5
    3 1 -5
    -3 -1 5
    3 -1 -5
    -3 1 5
    -3 -1 5
    3 -1 -5
    -3 1 5
    -3 1 4
    3 -1 -4
    -3 -1 4
    3 1 -4
    3 1 -4
    3 -1 -4
    3 -1 -4
    -3 1 4
    -3 1 3
    3 -1 -3
    3 1 -3
    -3 -1 3
    3 1 -3
    3 -1 -3
    3 -1 -3
    -3 1 3
    -3 1 2
    3 -1 -2
    3 -1 -2
    -3 1 2
    -3 1 2
    -3 -1 2
    3 1 -2
    3 1 -2
    -3 -1 2
    3 -1 -2
    -3 1 1
    -3 1 1
    -3 -1 1
    3 -1 -1
    -3 1 1
    3 1 -1
    3 1 -1
    -3 -1 1
    3 -1 -1
    3 1 -1
    -3 -1 1
    3 1 -1
    -3 -1 1
    3 -1 -1
    3 -1 -1
    -3 1 1
    3 -1 0
    3 1 0
    3 1 0
    3 -1 0
    -3 1 0
    -3 -1 0
    3 -1 0
    -3 -1 0
    3 1 0
    3 1 0
    -3 -1 0
    -3 1 0
    3 -1 0
    3 1 1
    -3 -1 -1
    -3 -1 -1
    3 1 1
    -3 1 -1
    3 -1 1
    3 1 1
    -3 1 -1
    -3 -1 -1
    -3 1 -1
    -3 1 -2
    3 1 2
    -3 -1 -2
    3 1 2
    3 1 2
    3 -1 2
    -3 1 -2
    -3 -1 -2
    3 1 2
    3 1 2
    -3 1 -2
    3 1 3
    -3 1 -3
    3 1 3
    3 -1 3
    -3 1 -3
    3 1 3
    -3 -1 -3
    3 1 3
    3 -1 3
    3 1 3
    -3 1 -3
    3 1 3
    3 -1 3
    -3 -1 -3
    -3 1 -3
    3 -1 3
    -3 -1 -3
    3 -1 4
    3 1 4
    -3 1 -4
    3 1 4
    -3 1 -4
    3 1 4
    3 -1 4
    -3 -1 -4
    3 1 4
    3 -1 4
    -3 1 -4
    -3 -1 -4
    3 -1 4
    3 1 4
    -3 1 -4
    -3 -1 -4
    3 -1 5
    3 1 5
    -3 1 -5
    3 1 5
    -3 -1 -5
    -3 1 -5
    -3 1 -5
    -3 -1 -5
    3 1 5
    3 -1 5
    3 1 5
    -3 1 -5
    -3 -1 -5
    3 1 6
    -3 1 -6
    3 1 6
    -3 1 -6
    -3 -1 -6
    -3 1 -6
    3 1 6
    3 -1 6
    -3 1 -6
    -3 -1 -6
    -3 -1 -6
    3 1 6
    3 1 7
    -3 1 -7
    -3 1 -7
    -3 -1 -7
    3 -1 7
    -3 -1 -7
    -3 1 -7
    -3 1 -7
    3 1 7
    -3 -1 -7
    3 1 8
    -3 -1 -8
    -3 1 -8
    3 -1 8
    -3 -1 -8
    -3 1 -8
    3 1 8
    -3 1 -8
    -3 -1 -8
    -3 1 -9
    -3 -1 -9
    3 1 9
    -3 1 -9
    -3 -1 -9
    -3 -1 -10
    -3 1 -10
    -3 1 -10
    -3 -1 -10
    3 1 10
    -3 1 -11
    -3 -1 -11
    -3 1 -12
    -3 1 -13
    3 3 -15
    3 -3 -15
    -3 3 15
    3 -3 -14
    -3 3 14
    3 3 -14
    3 3 -14
    3 -3 -13
    -3 3 13
    3 3 -13
    3 3 -13
    3 -3 -12
    3 3 -12
    -3 3 12
    3 3 -12
    3 -3 -12
    3 3 -11
    -3 3 11
    3 -3 -11
    3 -3 -11
    3 3 -11
    3 -3 -10
    3 3 -10
    3 -3 -10
    -3 3 10
    -3 3 9
    3 -3 -9
    3 3 -9
    3 -3 -9
    -3 3 9
    3 3 -9
    3 3 -8
    -3 3 8
    3 -3 -8
    3 3 -8
    3 -3 -8
    3 3 -8
    -3 3 8
    3 -3 -8
    3 3 -7
    -3 3 7
    3 -3 -7
    3 3 -7
    -3 -3 7
    3 3 -7
    -3 3 7
    3 -3 -7
    3 -3 -7
    -3 -3 7
    3 3 -6
    -3 3 6
    -3 3 6
    -3 -3 6
    3 3 -6
    -3 3 6
    3 -3 -6
    3 -3 -6
    -3 -3 6
    -3 3 5
    -3 3 5
    -3 -3 5
    -3 -3 5
    3 3 -5
    -3 3 5
    3 -3 -5
    3 3 -5
    -3 3 4
    -3 3 4
    -3 -3 4
    -3 -3 4
    3 3 -4
    -3 3 4
    3 -3 -4
    3 3 -4
    3 3 -3
    -3 3 3
    -3 3 3
    -3 -3 3
    -3 -3 3
    3 3 -3
    -3 3 3
    3 -3 -3
    -3 3 3
    3 3 -2
    -3 -3 2
    -3 3 2
    -3 -3 2
    -3 -3 2
    3 3 -2
    -3 -3 2
    -3 3 2
    -3 3 2
    3 -3 -1
    -3 3 1
    3 3 -1
    3 3 -1
    -3 3 1
    3 -3 -1
    -3 -3 1
    3 -3 -1
    3 3 -1
    -3 -3 1
    -3 3 1
    3 -3 -1
    -3 -3 1
    -3 3 0
    3 -3 0
    3 3 0
    3 -3 0
    3 3 0
    3 -3 0
    3 3 0
    3 3 0
    -3 -3 0
    3 -3 0
    3 -3 1
    3 3 1
    -3 -3 -1
    3 3 1
    3 3 1
    3 -3 1
    3 -3 1
    3 3 1
    3 -3 1
    -3 -3 -1
    3 3 1
    -3 3 -1
    -3 3 -2
    -3 -3 -2
    3 3 2
    3 3 2
    3 3 2
    3 -3 2
    3 -3 2
    -3 -3 -2
    3 -3 2
    3 3 3
    -3 -3 -3
    3 -3 3
    3 3 3
    3 -3 3
    -3 -3 -3
    -3 3 -3
    3 3 4
    3 -3 4
    3 -3 4
    -3 -3 -4
    3 -3 4
    3 3 4
    3 3 4
    3 3 5
    3 3 5
    3 -3 5
    3 3 5
    3 -3 5
    -3 3 -5
    3 -3 5
    -3 -3 -5
    3 -3 6
    3 3 6
    3 -3 6
    3 3 6
    3 3 6
    -3 3 -6
    -3 -3 -6
    3 -3 7
    3 3 7
    3 3 7
    3 3 7
    -3 3 -7
    -3 3 -8
    3 -3 8
    3 3 8
    -3 3 -9
    3 3 9
    -3 3 -10
    3 3 10
    -3 3 -11
    3 3 11
    3 3 12
    -3 3 -12
    -3 3 -12
    -3 -3 -12
    -3 -3 -13
    -3 3 -13
    -3 5 13
    -3 5 12
    -3 5 11
    -3 5 10
    -3 -5 9
    -3 5 9
    -3 -5 8
    -3 5 8
    -3 -5 7
    -3 -5 7
    3 5 -7
    -3 5 7
    3 5 -6
    3 -5 -6
    -3 -5 6
    -3 5 6
    -3 -5 6
    -3 5 6
    3 5 -5
    3 -5 -5
    -3 -5 5
    -3 5 5
    -3 -5 5
    -3 5 5
    3 5 -4
    -3 -5 4
    3 -5 -4
    -3 5 4
    -3 5 4
    -3 -5 4
    3 -5 -3
    -3 -5 3
    -3 -5 3
    -3 5 3
    3 5 -3
    3 -5 -2
    -3 -5 2
    -3 5 2
    3 5 -2
    -3 -5 2
    -3 -5 1
    -3 -5 1
    3 -5 -1
    -3 5 1
    3 5 -1
    3 -5 -1
    3 -5 -1
    3 -5 0
    -3 -5 0
    3 5 0
    3 5 0
    -3 5 0
    3 -5 0
    3 -5 0
    3 -5 1
    -3 -5 -1
    3 5 1
    3 -5 1
    3 -5 1
    -3 -5 -2
    3 -5 2
    3 -5 2
    3 -5 2
    3 5 2
    -3 -5 -3
    3 -5 3
    3 5 3
    3 -5 3
    3 -5 3
    3 5 3
    3 -5 4
    3 -5 4
    3 -5 4
    3 -5 4
    3 5 4
    3 5 5
    3 -5 5
    3 -5 5
    3 -5 5
    3 5 6
    3 -5 6
    3 -5 6
    3 -5 6
    3 5 7
    3 -5 7
    3 5 8
    3 5 9
    3 5 10
    3 5 11
    -3 7 10
    -3 7 9
    -3 -7 9
    -3 7 8
    -3 -7 8
    -3 7 7
    -3 -7 7
    -3 7 6
    -3 -7 6
    -3 7 5
    -3 -7 5
    -3 7 4
    -3 -7 4
    -3 7 3
    -3 -7 3
    -3 -7 2
    3 7 -1
    -3 -7 1
    3 7 0
    -3 -7 0
    3 7 1
    -3 -7 -1
    3 7 2
    -3 -7 -2
    3 7 3
    -3 -7 -3
    3 -7 3
    3 7 4
    3 -7 4
    3 7 5
    3 -7 5
    3 7 6
    3 -7 6
    3 7 7
    3 7 8
    -3 -9 2
    -3 -9 1
    -3 -9 0
    -3 -9 -1
    3 9 3
    4 0 -15
    4 0 -15
    4 0 -15
    4 0 -14
    4 0 -14
    4 0 -14
    4 0 -13
    4 0 -13
    4 0 -13
    4 0 -12
    4 0 -12
    4 0 -12
    4 0 -11
    4 0 -11
    4 0 -11
    4 0 -11
    4 0 -11
    4 0 -10
    4 0 -10
    4 0 -10
    4 0 -10
    4 0 -10
    4 0 -9
    4 0 -9
    4 0 -9
    4 0 -9
    4 0 -8
    4 0 -8
    4 0 -8
    4 0 -8
    4 0 -8
    4 0 -7
    4 0 -7
    4 0 -7
    4 0 -7
    4 0 -7
    4 0 -6
    4 0 -6
    4 0 -6
    4 0 -6
    4 0 -5
    4 0 -5
    4 0 -4
    4 0 -4
    4 0 -3
    -4 0 2
    4 0 -2
    -4 0 1
    4 0 -1
    -4 0 1
    4 0 -1
    -4 0 1
    4 0 -1
    -4 0 0
    4 0 0
    4 0 0
    -4 0 -1
    4 0 1
    4 0 1
    4 0 1
    -4 0 -1
    4 0 2
    4 0 2
    4 0 2
    4 0 2
    -4 0 -2
    -4 0 -2
    -4 0 -2
    4 0 3
    4 0 3
    4 0 3
    -4 0 -3
    -4 0 -3
    4 0 3
    -4 0 -3
    4 0 3
    4 0 4
    4 0 4
    4 0 4
    -4 0 -4
    -4 0 -4
    4 0 4
    -4 0 -4
    4 0 4
    4 0 5
    4 0 5
    4 0 5
    -4 0 -5
    -4 0 -5
    -4 0 -5
    -4 0 -5
    4 0 5
    -4 0 -6
    -4 0 -6
    4 0 6
    -4 0 -6
    -4 0 -6
    4 0 6
    4 0 6
    4 0 7
    -4 0 -7
    -4 0 -7
    4 0 7
    -4 0 -7
    -4 0 -7
    -4 0 -8
    4 0 8
    -4 0 -8
    4 0 8
    -4 0 -8
    -4 0 -9
    -4 0 -10
    -4 0 -11
    -4 0 -12
    4 2 -15
    4 -2 -15
    4 -2 -15
    4 2 -15
    4 -2 -14
    4 2 -14
    4 -2 -14
    4 -2 -14
    4 2 -14
    -4 2 14
    4 -2 -13
    4 2 -13
    4 -2 -13
    4 2 -13
    -4 2 13
    4 2 -13
    4 -2 -13
    4 2 -12
    -4 2 12
    4 -2 -12
    4 2 -12
    4 -2 -12
    4 -2 -12
    4 2 -12
    4 -2 -11
    4 2 -11
    4 2 -11
    -4 2 11
    4 -2 -11
    4 -2 -11
    4 2 -11
    4 2 -11
    4 2 -10
    4 2 -10
    4 -2 -10
    4 -2 -10
    4 2 -10
    4 2 -10
    -4 2 10
    4 -2 -10
    4 -2 -10
    4 2 -9
    4 -2 -9
    4 -2 -9
    -4 2 9
    4 2 -9
    4 -2 -9
    4 2 -9
    4 2 -9
    -4 2 9
    4 -2 -9
    -4 -2 9
    -4 -2 8
    4 -2 -8
    4 2 -8
    -4 2 8
    4 -2 -8
    4 -2 -8
    -4 2 8
    4 2 -8
    4 2 -8
    -4 -2 8
    4 -2 -8
    4 2 -8
    -4 2 7
    4 -2 -7
    4 -2 -7
    4 2 -7
    -4 -2 7
    4 2 -7
    4 2 -7
    4 -2 -7
    -4 2 7
    4 -2 -6
    4 2 -6
    -4 2 6
    4 -2 -6
    -4 2 6
    4 2 -6
    4 -2 -6
    4 2 -6
    -4 -2 6
    -4 2 5
    4 -2 -5
    4 2 -5
    4 -2 -5
    -4 2 5
    4 2 -5
    4 2 -5
    4 -2 -5
    -4 2 4
    4 -2 -4
    4 2 -4
    4 2 -4
    -4 -2 4
    -4 2 4
    4 -2 -4
    -4 -2 4
    4 2 -4
    4 -2 -4
    -4 2 3
    -4 2 3
    -4 2 3
    4 2 -3
    -4 -2 3
    4 -2 -3
    -4 -2 3
    4 -2 -3
    4 2 -3
    -4 2 2
    -4 2 2
    -4 2 2
    4 -2 -2
    -4 2 2
    -4 -2 2
    -4 -2 2
    4 2 -2
    4 2 -2
    -4 -2 2
    4 -2 -2
    -4 2 1
    -4 2 1
    4 -2 -1
    -4 -2 1
    4 -2 -1
    4 2 -1
    4 2 -1
    -4 -2 1
    -4 2 1
    -4 -2 1
    -4 -2 1
    4 -2 0
    4 2 0
    4 2 0
    4 -2 0
    4 -2 0
    4 2 0
    -4 -2 0
    4 2 0
    -4 -2 0
    -4 2 0
    4 -2 1
    -4 -2 -1
    -4 2 -1
    4 -2 1
    4 2 1
    -4 -2 -1
    -4 -2 -1
    4 2 1
    4 2 1
    -4 2 -1
    -4 -2 -2
    -4 2 -2
    4 2 2
    4 -2 2
    -4 -2 -2
    -4 2 -2
    4 2 2
    -4 -2 -2
    4 2 2
    4 2 2
    4 2 3
    4 -2 3
    4 2 3
    -4 2 -3
    4 2 3
    4 -2 3
    4 2 3
    -4 -2 -3
    -4 2 -3
    4 2 3
    -4 -2 -3
    -4 2 -3
    -4 -2 -3
    4 2 3
    4 -2 3
    -4 -2 -3
    4 2 4
    4 -2 4
    -4 2 -4
    4 2 4
    4 2 4
    4 2 4
    -4 2 -4
    4 -2 4
    4 -2 4
    -4 -2 -4
    4 -2 4
    -4 -2 -4
    -4 2 -4
    4 2 4
    -4 -2 -4
    4 2 5
    -4 2 -5
    -4 2 -5
    4 2 5
    4 2 5
    4 -2 5
    -4 2 -5
    -4 -2 -5
    4 2 5
    4 -2 5
    4 2 6
    -4 -2 -6
    4 2 6
    -4 2 -6
    4 2 6
    -4 2 -6
    4 -2 6
    -4 2 -7
    4 2 7
    4 2 7
    4 2 7
    4 -2 7
    -4 -2 -7
    -4 2 -8
    4 -2 8
    4 2 8
    -4 2 -9
    4 -2 9
    4 2 9
    -4 2 -10
    4 2 10
    4 2 11
    -4 2 -11
    -4 2 -12
    -4 -2 -12
    -4 2 -12
    -4 4 14
    4 4 -14
    -4 4 13
    4 4 -13
    -4 4 12
    -4 4 11
    4 4 -11
    -4 4 10
    4 4 -10
    4 4 -9
    -4 4 9
    4 4 -9
    4 4 -8
    -4 4 8
    4 4 -8
    -4 -4 8
    -4 4 8
    4 4 -8
    4 4 -7
    -4 4 7
    4 4 -7
    4 -4 -7
    -4 -4 7
    -4 -4 7
    4 4 -7
    4 -4 -7
    4 -4 -7
    -4 4 7
    4 4 -6
    -4 4 6
    4 -4 -6
    -4 4 6
    -4 -4 6
    4 4 -6
    -4 4 6
    4 -4 -6
    4 -4 -6
    -4 -4 6
    4 4 -5
    -4 4 5
    -4 -4 5
    -4 4 5
    4 4 -5
    -4 -4 5
    -4 4 5
    4 -4 -5
    4 -4 -5
    -4 4 5
    4 4 -4
    -4 -4 4
    -4 4 4
    -4 4 4
    -4 -4 4
    -4 -4 4
    4 4 -4
    -4 4 4
    -4 4 4
    4 -4 -4
    4 -4 -3
    -4 4 3
    4 4 -3
    -4 4 3
    -4 4 3
    -4 -4 3
    -4 -4 3
    4 4 -3
    -4 -4 3
    -4 4 3
    -4 4 3
    -4 -4 3
    4 -4 -2
    -4 4 2
    4 4 -2
    -4 4 2
    4 -4 -2
    -4 -4 2
    -4 -4 2
    4 4 -2
    -4 -4 2
    -4 4 2
    -4 -4 2
    -4 4 1
    4 -4 -1
    4 -4 -1
    -4 -4 1
    4 4 -1
    -4 -4 1
    4 -4 -1
    -4 4 1
    4 -4 -1
    4 -4 0
    4 4 0
    4 -4 0
    4 4 0
    -4 -4 0
    4 4 0
    -4 -4 0
    -4 4 0
    4 -4 0
    4 -4 1
    4 -4 1
    4 4 1
    4 -4 1
    4 4 1
    4 4 1
    4 4 1
    -4 -4 -1
    4 -4 1
    4 4 2
    4 4 2
    -4 -4 -2
    4 -4 2
    -4 -4 -2
    -4 4 -2
    4 -4 2
    4 -4 2
    4 -4 2
    -4 -4 -3
    4 -4 3
    4 -4 3
    4 -4 3
    4 4 3
    4 4 3
    -4 4 -3
    -4 -4 -3
    4 -4 4
    4 -4 4
    -4 4 -4
    -4 -4 -4
    4 4 4
    4 -4 4
    4 4 4
    4 4 4
    -4 4 -4
    4 4 5
    4 4 5
    -4 4 -5
    4 -4 5
    4 -4 5
    -4 -4 -5
    -4 4 -5
    4 4 5
    4 4 6
    -4 4 -6
    4 4 6
    -4 -4 -6
    4 -4 6
    -4 4 -7
    4 -4 7
    -4 -4 -7
    4 4 7
    4 4 8
    4 -4 8
    4 4 9
    4 4 10
    4 4 11
    -4 6 12
    -4 6 11
    -4 6 10
    -4 6 9
    -4 -6 9
    -4 -6 8
    -4 6 8
    -4 -6 7
    -4 6 7
    -4 -6 6
    -4 6 6
    -4 6 5
    4 6 -5
    -4 -6 5
    -4 6 5
    -4 6 4
    -4 6 4
    -4 -6 4
    4 6 -4
    -4 -6 3
    -4 6 3
    4 6 -3
    -4 6 2
    -4 -6 2
    4 6 -2
    -4 -6 1
    -4 6 1
    -4 -6 0
    4 6 0
    -4 -6 -1
    4 6 1
    -4 -6 -2
    4 -6 2
    4 6 2
    -4 -6 -3
    4 -6 3
    4 6 3
    4 -6 4
    4 -6 4
    4 6 4
    4 6 5
    4 -6 5
    4 -6 5
    4 6 6
    4 -6 6
    4 -6 6
    4 6 7
    4 -6 7
    4 6 8
    4 6 9
    -4 8 9
    -4 -8 8
    -4 8 8
    -4 -8 7
    -4 8 7
    -4 -8 6
    -4 -8 5
    -4 -8 4
    -4 -8 3
    -4 -8 2
    4 8 -1
    -4 -8 1
    4 8 0
    -4 -8 0
    4 8 1
    -4 -8 -1
    4 8 2
    4 -8 2
    4 -8 3
    4 8 3
    4 -8 4
    4 8 4
    4 -8 5
    4 8 5
    5 -1 -16
    5 -1 -16
    5 1 -16
    5 -1 -16
    5 1 -15
    5 -1 -15
    5 -1 -15
    5 -1 -15
    5 1 -15
    5 1 -15
    5 -1 -14
    5 1 -14
    5 1 -14
    5 -1 -14
    5 1 -14
    5 -1 -14
    5 -1 -13
    5 1 -13
    5 -1 -13
    5 1 -13
    5 -1 -13
    5 1 -13
    5 1 -12
    5 -1 -12
    5 1 -12
    5 -1 -12
    5 1 -12
    5 -1 -12
    5 1 -11
    5 -1 -11
    5 1 -11
    5 -1 -11
    5 1 -11
    5 -1 -11
    5 -1 -11
    5 1 -11
    5 1 -11
    -5 1 11
    5 1 -10
    5 -1 -10
    5 1 -10
    5 -1 -10
    5 1 -10
    5 -1 -10
    -5 1 10
    -5 -1 10
    5 -1 -10
    5 -1 -9
    5 1 -9
    5 -1 -9
    5 1 -9
    5 1 -9
    5 1 -9
    5 -1 -9
    -5 1 9
    -5 -1 9
    5 -1 -9
    5 -1 -9
    5 1 -9
    5 1 -8
    5 -1 -8
    5 1 -8
    5 -1 -8
    5 1 -8
    -5 1 8
    -5 -1 8
    5 -1 -8
    5 -1 -8
    5 1 -8
    5 1 -7
    5 1 -7
    5 1 -7
    5 1 -7
    -5 1 7
    5 -1 -7
    -5 -1 7
    5 -1 -7
    5 -1 -7
    -5 -1 6
    5 1 -6
    -5 1 6
    5 -1 -6
    -5 -1 6
    5 -1 -6
    -5 -1 5
    5 1 -5
    -5 1 5
    5 -1 -5
    -5 -1 5
    5 -1 -5
    -5 -1 4
    5 1 -4
    5 -1 -4
    -5 -1 4
    5 -1 -4
    5 -1 -3
    -5 1 3
    -5 -1 3
    5 -1 -3
    -5 1 3
    -5 -1 3
    5 1 -3
    5 -1 -2
    5 -1 -2
    -5 1 2
    5 -1 -2
    -5 -1 2
    -5 1 2
    5 -1 -2
    -5 -1 2
    -5 1 2
    -5 -1 2
    5 1 -2
    5 1 -2
    -5 1 2
    -5 -1 2
    5 -1 -2
    -5 -1 2
    -5 1 1
    -5 -1 1
    -5 1 1
    5 1 -1
    5 -1 -1
    -5 -1 1
    5 1 -1
    -5 -1 1
    5 1 -1
    5 -1 -1
    5 1 -1
    5 1 -1
    -5 -1 0
    5 1 0
    -5 1 0
    5 -1 0
    5 1 0
    5 -1 0
    -5 -1 0
    5 1 0
    5 -1 0
    5 1 0
    -5 -1 0
    5 -1 0
    5 1 1
    -5 1 -1
    -5 1 -1
    -5 -1 -1
    5 -1 1
    -5 -1 -1
    5 1 1
    -5 -1 -1
    5 -1 1
    -5 1 -1
    5 1 2
    -5 1 -2
    -5 1 -2
    -5 -1 -2
    -5 1 -2
    5 -1 2
    5 1 2
    5 -1 2
    5 -1 2
    5 1 2
    -5 1 -2
    5 1 2
    5 1 2
    -5 -1 -2
    5 1 3
    -5 1 -3
    5 1 3
    5 1 3
    -5 1 -3
    5 1 3
    5 -1 3
    -5 1 -3
    5 1 3
    5 1 3
    5 -1 3
    5 -1 3
    -5 -1 -3
    -5 1 -3
    -5 -1 -3
    5 -1 4
    5 1 4
    5 1 4
    -5 1 -4
    5 -1 4
    5 1 4
    5 -1 4
    -5 -1 -4
    5 -1 4
    5 1 4
    -5 1 -4
    5 1 4
    5 1 4
    -5 1 -4
    5 -1 4
    5 -1 5
    -5 1 -5
    5 1 5
    5 1 5
    5 -1 5
    5 1 5
    -5 1 -5
    -5 -1 -5
    5 -1 5
    5 1 5
    -5 1 -5
    5 1 5
    5 1 6
    5 1 6
    -5 1 -6
    5 1 6
    -5 -1 -6
    5 1 6
    5 -1 6
    -5 1 -6
    5 1 7
    5 1 7
    -5 1 -7
    5 1 7
    -5 -1 -7
    5 1 7
    5 -1 7
    -5 1 -7
    5 -1 8
    -5 1 -8
    5 1 8
    5 -1 9
    -5 1 -9
    5 1 9
    -5 1 -10
    -5 1 -11
    -5 -1 -11
    -5 1 -11
    -5 1 -12
    -5 -1 -12
    -5 1 -12
    5 -3 -15
    5 3 -15
    5 3 -15
    -5 3 15
    5 -3 -15
    5 3 -14
    5 -3 -14
    5 -3 -14
    5 3 -14
    -5 3 14
    5 3 -13
    5 -3 -13
    5 -3 -13
    5 3 -13
    -5 3 13
    5 -3 -12
    5 3 -12
    -5 3 12
    5 -3 -12
    5 3 -12
    5 -3 -11
    5 -3 -11
    5 3 -11
    -5 3 11
    5 3 -10
    -5 3 10
    5 -3 -10
    5 3 -10
    5 -3 -10
    -5 -3 10
    5 -3 -10
    5 3 -9
    -5 3 9
    -5 -3 9
    5 -3 -9
    5 3 -9
    5 -3 -9
    5 -3 -9
    -5 3 9
    -5 3 8
    5 -3 -8
    -5 -3 8
    5 3 -8
    5 3 -8
    5 -3 -8
    5 -3 -8
    -5 3 8
    -5 3 7
    5 -3 -7
    5 3 -7
    -5 -3 7
    5 3 -7
    5 -3 -7
    -5 3 7
    -5 3 6
    5 -3 -6
    5 3 -6
    -5 -3 6
    5 3 -6
    5 -3 -6
    -5 -3 6
    -5 3 6
    -5 3 5
    -5 3 5
    5 -3 -5
    5 3 -5
    -5 -3 5
    5 3 -5
    -5 -3 5
    -5 3 5
    -5 3 4
    5 3 -4
    -5 3 4
    -5 3 4
    -5 -3 4
    5 3 -4
    -5 -3 4
    5 -3 -4
    -5 -3 3
    -5 -3 3
    5 3 -3
    -5 -3 3
    -5 3 3
    -5 3 3
    -5 3 3
    5 3 -3
    -5 3 3
    5 -3 -3
    -5 3 3
    -5 3 2
    -5 3 2
    -5 3 2
    5 -3 -2
    -5 -3 2
    -5 -3 2
    5 3 -2
    -5 -3 2
    -5 -3 2
    -5 3 2
    -5 3 2
    -5 -3 2
    -5 3 1
    -5 3 1
    5 -3 -1
    5 3 -1
    5 -3 -1
    5 3 -1
    -5 -3 1
    -5 -3 1
    5 3 -1
    5 -3 -1
    -5 3 0
    -5 3 0
    5 3 0
    5 -3 0
    5 -3 0
    5 3 0
    5 3 0
    -5 -3 0
    5 3 0
    5 -3 0
    -5 -3 0
    5 -3 1
    5 3 1
    -5 3 -1
    5 -3 1
    -5 -3 -1
    5 3 1
    5 -3 1
    -5 3 -1
    5 3 1
    -5 -3 -1
    5 3 1
    -5 -3 -1
    -5 3 -2
    -5 -3 -2
    -5 -3 -2
    5 3 2
    5 3 2
    5 -3 2
    -5 3 -2
    -5 -3 -2
    5 -3 2
    5 3 2
    5 3 2
    5 -3 2
    5 -3 3
    -5 3 -3
    5 -3 3
    5 3 3
    5 -3 3
    -5 -3 -3
    5 3 3
    5 3 3
    -5 -3 -3
    -5 3 -3
    -5 3 -3
    5 3 3
    -5 -3 -3
    5 3 4
    5 3 4
    5 -3 4
    -5 3 -4
    -5 -3 -4
    -5 3 -4
    5 3 4
    5 -3 4
    5 -3 5
    5 3 5
    -5 -3 -5
    -5 3 -5
    5 3 5
    -5 3 -5
    5 3 5
    5 -3 5
    -5 -3 -6
    5 -3 6
    5 3 6
    -5 -3 -6
    -5 3 -6
    5 3 6
    5 3 6
    -5 3 -6
    5 3 7
    -5 -3 -7
    -5 3 -7
    -5 3 -7
    5 -3 7
    5 3 8
    -5 3 -8
    -5 -3 -8
    -5 3 -8
    5 -3 8
    5 3 9
    -5 3 -9
    -5 3 -9
    5 -3 9
    -5 -3 -10
    -5 3 -10
    5 3 10
    -5 3 -10
    -5 3 -11
    -5 3 -11
    -5 -3 -11
    5 3 11
    -5 -3 -12
    -5 3 -12
    -5 5 13
    -5 5 12
    -5 5 11
    -5 5 10
    -5 5 9
    5 5 -9
    -5 5 8
    5 5 -8
    -5 -5 8
    5 5 -7
    5 -5 -7
    -5 -5 7
    -5 5 7
    -5 -5 7
    -5 5 7
    5 -5 -6
    5 5 -6
    -5 -5 6
    -5 5 6
    -5 -5 6
    -5 5 6
    5 -5 -5
    5 5 -5
    -5 -5 5
    -5 5 5
    -5 -5 5
    -5 5 5
    5 -5 -4
    5 5 -4
    -5 -5 4
    -5 5 4
    -5 -5 4
    -5 5 4
    5 -5 -3
    5 5 -3
    -5 -5 3
    -5 5 3
    -5 5 3
    -5 -5 3
    5 5 -2
    -5 -5 2
    5 -5 -2
    5 -5 -2
    -5 5 2
    -5 -5 2
    5 -5 -1
    -5 -5 1
    5 5 -1
    -5 5 1
    5 -5 -1
    -5 -5 1
    5 -5 0
    5 -5 0
    5 -5 0
    5 5 0
    -5 -5 0
    5 5 0
    -5 5 0
    -5 -5 0
    5 -5 1
    -5 -5 -1
    5 -5 1
    5 5 1
    5 -5 1
    -5 -5 -1
    5 5 1
    -5 -5 -2
    5 -5 2
    -5 -5 -2
    5 -5 2
    5 -5 2
    5 5 2
    5 -5 3
    5 5 3
    -5 -5 -3
    5 5 3
    5 -5 3
    5 -5 3
    5 5 4
    5 5 4
    5 -5 4
    5 -5 4
    5 -5 5
    5 -5 5
    5 -5 5
    5 5 5
    5 -5 6
    5 -5 6
    5 5 6
    5 -5 7
    5 -5 7
    5 5 7
    5 -5 8
    5 5 8
    5 5 9
    5 5 10
    -5 7 11
    -5 7 10
    -5 7 9
    -5 -7 9
    -5 7 8
    -5 -7 8
    -5 7 7
    -5 -7 7
    -5 7 6
    -5 -7 6
    -5 7 5
    -5 -7 5
    -5 -7 4
    -5 -7 3
    -5 -7 2
    -5 -7 1
    5 7 -1
    -5 -7 0
    5 7 0
    -5 -7 -1
    5 7 1
    -5 -7 -2
    5 7 2
    5 7 3
    5 -7 4
    5 7 4
    5 -7 5
    5 7 5
    5 7 6
    5 7 7
    -5 -9 2
    -5 -9 1
    -5 -9 0
    5 9 1
    6 0 -16
    6 0 -16
    6 0 -16
    6 0 -15
    6 0 -15
    6 0 -15
    6 0 -14
    6 0 -14
    6 0 -14
    6 0 -13
    6 0 -13
    6 0 -13
    6 0 -12
    6 0 -12
    6 0 -11
    6 0 -11
    6 0 -11
    6 0 -11
    6 0 -10
    6 0 -10
    6 0 -10
    6 0 -10
    6 0 -9
    6 0 -9
    6 0 -9
    6 0 -9
    6 0 -9
    6 0 -8
    6 0 -8
    6 0 -8
    6 0 -8
    6 0 -7
    6 0 -7
    6 0 -7
    6 0 -6
    6 0 -6
    6 0 -5
    6 0 -5
    6 0 -4
    6 0 -3
    -6 0 3
    6 0 -2
    -6 0 2
    6 0 -2
    -6 0 2
    6 0 -2
    -6 0 2
    6 0 -1
    -6 0 1
    6 0 -1
    6 0 -1
    -6 0 1
    6 0 0
    6 0 0
    6 0 0
    -6 0 0
    6 0 1
    6 0 1
    -6 0 -1
    6 0 1
    6 0 2
    6 0 2
    6 0 2
    -6 0 -2
    -6 0 -2
    6 0 2
    -6 0 -3
    -6 0 -3
    6 0 3
    6 0 3
    6 0 3
    6 0 3
    6 0 4
    6 0 4
    6 0 4
    6 0 4
    6 0 4
    -6 0 -4
    6 0 4
    -6 0 -4
    -6 0 -4
    -6 0 -5
    6 0 5
    6 0 5
    -6 0 -5
    6 0 5
    6 0 5
    -6 0 -5
    6 0 5
    6 0 6
    6 0 6
    -6 0 -6
    -6 0 -6
    -6 0 -6
    6 0 7
    -6 0 -7
    6 0 7
    -6 0 -7
    -6 0 -8
    6 0 8
    -6 0 -8
    -6 0 -9
    -6 0 -9
    -6 0 -10
    -6 0 -11
    -6 0 -12
    6 -2 -16
    6 -2 -16
    6 2 -16
    6 -2 -16
    6 2 -16
    6 -2 -15
    6 -2 -15
    6 2 -15
    6 -2 -15
    6 2 -15
    6 2 -14
    6 -2 -14
    6 -2 -14
    6 2 -14
    6 -2 -14
    6 2 -14
    -6 2 14
    6 -2 -13
    6 2 -13
    -6 2 13
    6 2 -13
    6 -2 -13
    6 2 -13
    6 -2 -13
    6 2 -12
    6 -2 -12
    6 -2 -12
    6 2 -12
    -6 2 12
    6 -2 -12
    6 -2 -11
    6 -2 -11
    6 2 -11
    -6 2 11
    6 -2 -10
    6 -2 -10
    -6 2 10
    6 2 -10
    6 2 -10
    -6 -2 10
    6 -2 -10
    6 -2 -10
    6 2 -10
    6 -2 -9
    6 2 -9
    6 2 -9
    6 -2 -9
    -6 2 9
    6 2 -9
    6 -2 -9
    6 2 -9
    -6 -2 9
    6 -2 -8
    -6 -2 8
    6 2 -8
    -6 2 8
    6 -2 -8
    -6 -2 8
    -6 2 8
    6 2 -8
    6 -2 -8
    6 2 -8
    -6 2 7
    6 -2 -7
    6 2 -7
    -6 2 7
    6 -2 -7
    -6 -2 7
    6 2 -7
    6 2 -7
    6 -2 -7
    -6 -2 7
    6 -2 -6
    -6 2 6
    6 -2 -6
    -6 -2 6
    6 2 -6
    6 -2 -6
    -6 2 6
    6 2 -6
    6 -2 -5
    -6 2 5
    6 2 -5
    -6 2 5
    6 -2 -5
    -6 -2 5
    6 2 -5
    6 -2 -5
    -6 2 4
    6 -2 -4
    -6 2 4
    -6 -2 4
    6 2 -4
    -6 2 4
    6 -2 -4
    6 -2 -4
    6 2 -4
    6 -2 -3
    -6 2 3
    6 -2 -3
    -6 2 3
    -6 2 3
    -6 -2 3
    -6 2 3
    -6 -2 3
    6 2 -3
    6 2 -3
    -6 2 3
    6 -2 -3
    6 -2 -2
    -6 2 2
    -6 2 2
    6 -2 -2
    -6 2 2
    6 -2 -2
    -6 -2 2
    6 2 -2
    -6 2 2
    6 -2 -2
    -6 -2 2
    -6 -2 2
    6 2 -2
    -6 -2 2
    -6 -2 2
    6 2 -2
    -6 2 1
    6 -2 -1
    -6 -2 1
    6 2 -1
    -6 2 1
    6 2 -1
    -6 2 1
    -6 2 1
    6 2 -1
    -6 -2 1
    6 2 -1
    6 2 -1
    -6 -2 1
    6 -2 -1
    6 -2 -1
    6 2 -1
    6 2 0
    -6 -2 0
    6 2 0
    6 -2 0
    6 -2 0
    -6 -2 0
    6 -2 0
    6 2 0
    -6 2 0
    6 -2 1
    6 2 1
    6 2 1
    6 -2 1
    -6 -2 -1
    6 2 1
    -6 -2 -1
    -6 2 -1
    -6 2 -1
    -6 -2 -1
    6 -2 1
    -6 2 -2
    -6 -2 -2
    -6 2 -2
    -6 2 -2
    -6 -2 -2
    6 2 2
    6 -2 2
    6 2 2
    6 2 2
    -6 -2 -2
    -6 2 -2
    6 2 2
    -6 2 -3
    6 2 3
    6 2 3
    6 2 3
    -6 2 -3
    -6 -2 -3
    6 2 3
    6 2 3
    -6 2 -3
    6 2 3
    6 -2 3
    -6 2 -3
    -6 -2 -3
    6 -2 4
    6 2 4
    -6 -2 -4
    6 2 4
    6 2 4
    6 -2 4
    -6 2 -4
    6 2 4
    -6 2 -4
    -6 -2 -4
    -6 2 -4
    6 2 4
    6 -2 5
    6 2 5
    6 2 5
    6 2 5
    6 -2 5
    -6 -2 -5
    6 2 5
    -6 2 -5
    6 2 5
    -6 2 -5
    -6 -2 -5
    -6 -2 -6
    6 2 6
    6 2 6
    -6 2 -6
    6 2 6
    -6 2 -6
    -6 -2 -6
    6 -2 6
    6 2 7
    -6 2 -7
    6 2 7
    -6 -2 -7
    -6 2 -7
    6 -2 7
    -6 2 -8
    -6 -2 -8
    6 -2 8
    -6 2 -8
    6 2 8
    -6 2 -9
    6 2 9
    -6 -2 -9
    -6 2 -9
    6 -2 9
    -6 -2 -10
    -6 2 -10
    -6 2 -10
    -6 -2 -11
    -6 2 -11
    -6 2 -11
    6 4 -15
    -6 4 15
    6 4 -14
    -6 4 14
    -6 4 13
    6 4 -12
    -6 4 12
    6 4 -11
    -6 4 11
    -6 -4 11
    6 4 -10
    -6 4 10
    -6 4 9
    6 4 -9
    6 4 -9
    -6 4 8
    6 4 -8
    -6 4 8
    6 -4 -8
    -6 -4 8
    6 4 -8
    -6 4 7
    6 -4 -7
    -6 4 7
    6 4 -7
    -6 4 7
    -6 -4 7
    -6 -4 7
    6 4 -7
    -6 4 6
    6 4 -6
    6 -4 -6
    -6 4 6
    6 4 -6
    -6 -4 6
    -6 4 6
    -6 -4 6
    6 -4 -5
    -6 4 5
    -6 4 5
    6 4 -5
    6 4 -5
    -6 -4 5
    -6 -4 5
    -6 4 5
    -6 4 4
    -6 -4 4
    6 4 -4
    -6 4 4
    -6 -4 4
    -6 4 4
    -6 -4 4
    6 4 -4
    -6 -4 4
    -6 4 4
    -6 -4 3
    -6 -4 3
    -6 4 3
    -6 -4 3
    -6 4 3
    -6 4 3
    6 4 -3
    -6 4 3
    6 -4 -3
    -6 -4 3
    -6 4 3
    6 4 -3
    -6 -4 3
    -6 4 2
    6 4 -2
    -6 4 2
    6 -4 -2
    -6 -4 2
    6 4 -2
    -6 -4 2
    -6 -4 2
    -6 4 2
    -6 4 2
    6 -4 -2
    -6 4 1
    -6 4 1
    6 -4 -1
    6 4 -1
    -6 -4 1
    6 4 -1
    -6 -4 1
    -6 4 0
    6 -4 0
    -6 -4 0
    6 4 0
    -6 -4 0
    6 4 0
    6 -4 0
    6 4 0
    -6 4 0
    6 4 0
    6 -4 1
    6 -4 1
    6 4 1
    6 4 1
    -6 -4 -1
    -6 4 -1
    -6 -4 -1
    6 4 1
    6 -4 1
    6 4 1
    -6 4 -2
    -6 -4 -2
    -6 -4 -2
    -6 4 -2
    6 4 2
    -6 -4 -2
    6 -4 2
    6 -4 2
    6 -4 2
    6 4 2
    -6 -4 -3
    -6 4 -3
    -6 4 -3
    -6 -4 -3
    6 -4 3
    -6 -4 -3
    6 4 3
    6 4 3
    6 -4 3
    6 -4 3
    6 4 3
    6 -4 4
    6 -4 4
    6 4 4
    6 4 4
    6 4 4
    -6 4 -4
    -6 -4 -4
    6 -4 5
    6 4 5
    -6 -4 -5
    6 4 6
    6 -4 6
    -6 -4 -6
    6 4 7
    6 -4 7
    6 4 8
    6 -4 8
    6 4 9
    6 -4 9
    6 4 10
    6 4 11
    -6 6 12
    -6 6 11
    -6 6 10
    -6 6 9
    6 6 -9
    6 6 -8
    -6 -6 8
    -6 6 8
    -6 6 7
    -6 -6 7
    6 6 -7
    -6 6 6
    -6 -6 6
    6 6 -6
    -6 6 5
    -6 -6 5
    6 6 -5
    -6 6 4
    -6 -6 4
    6 6 -4
    -6 6 3
    -6 -6 3
    6 6 -3
    -6 -6 2
    6 6 -2
    -6 -6 1
    6 6 -1
    -6 -6 0
    6 6 0
    6 6 0
    -6 -6 -1
    6 -6 1
    6 6 1
    -6 -6 -2
    6 -6 2
    6 6 2
    6 -6 3
    6 6 3
    6 -6 4
    6 -6 4
    6 6 4
    6 6 5
    6 -6 5
    6 6 6
    6 -6 6
    6 6 7
    6 -6 7
    6 6 8
    6 -6 8
    -6 -8 8
    -6 -8 7
    -6 -8 6
    -6 -8 5
    -6 -8 4
    6 8 -3
    -6 -8 3
    6 8 -2
    -6 -8 2
    6 8 -1
    -6 -8 1
    6 8 0
    -6 -8 0
    6 8 1
    6 8 2
    6 -8 3
    6 8 3
    6 -8 4
    6 8 4
    7 -1 -16
    7 1 -16
    7 -1 -16
    7 1 -16
    7 -1 -16
    7 1 -16
    7 1 -15
    7 -1 -15
    7 -1 -15
    7 1 -15
    7 -1 -15
    7 1 -15
    7 1 -14
    7 -1 -14
    7 -1 -14
    7 1 -14
    7 -1 -14
    7 1 -14
    7 -1 -13
    7 1 -13
    7 -1 -13
    7 1 -13
    7 -1 -12
    7 -1 -12
    7 1 -12
    7 -1 -12
    7 -1 -11
    7 1 -11
    -7 -1 11
    7 -1 -11
    7 1 -11
    7 -1 -11
    7 1 -11
    7 -1 -11
    7 1 -10
    7 1 -10
    7 1 -10
    7 -1 -10
    -7 1 10
    7 1 -10
    7 -1 -10
    -7 -1 10
    7 -1 -10
    7 -1 -10
    7 1 -9
    7 -1 -9
    -7 1 9
    7 1 -9
    7 -1 -9
    7 -1 -9
    -7 -1 9
    7 -1 -9
    7 1 -8
    7 -1 -8
    -7 1 8
    7 1 -8
    7 -1 -8
    7 -1 -8
    -7 -1 8
    7 1 -7
    7 -1 -7
    -7 1 7
    7 -1 -7
    -7 -1 7
    7 1 -6
    7 -1 -6
    -7 1 6
    7 -1 -6
    -7 -1 6
    7 -1 -5
    7 1 -5
    -7 1 5
    7 -1 -5
    -7 -1 5
    -7 1 4
    7 1 -4
    -7 -1 4
    7 -1 -4
    -7 -1 4
    7 1 -4
    7 -1 -4
    -7 -1 3
    -7 1 3
    7 1 -3
    -7 -1 3
    7 -1 -3
    -7 1 3
    -7 -1 3
    -7 -1 3
    7 -1 -3
    -7 1 3
    -7 -1 3
    -7 -1 2
    -7 1 2
    7 1 -2
    7 -1 -2
    7 1 -2
    -7 -1 2
    -7 -1 2
    7 1 -2
    7 -1 -2
    7 -1 -2
    -7 -1 2
    -7 -1 2
    7 -1 -2
    -7 -1 2
    -7 1 2
    7 1 -2
    7 -1 -1
    -7 1 1
    7 1 -1
    7 -1 -1
    7 1 -1
    -7 -1 1
    7 1 -1
    7 1 -1
    -7 -1 1
    7 1 -1
    7 -1 -1
    -7 1 1
    7 -1 -1
    7 1 -1
    7 -1 0
    -7 -1 0
    7 1 0
    7 -1 0
    7 -1 0
    7 1 0
    7 -1 0
    7 1 0
    7 1 0
    7 -1 1
    -7 1 -1
    7 -1 1
    7 -1 1
    7 1 1
    7 -1 1
    7 1 1
    7 1 1
    -7 -1 -1
    7 1 1
    -7 -1 -2
    -7 1 -2
    7 -1 2
    7 1 2
    7 -1 2
    -7 1 -2
    7 1 2
    7 1 2
    -7 1 -2
    7 -1 2
    7 1 2
    7 1 2
    7 1 3
    -7 -1 -3
    -7 1 -3
    7 1 3
    7 -1 3
    7 1 3
    7 -1 3
    7 -1 3
    7 1 3
    -7 1 -3
    -7 -1 -3
    7 1 3
    -7 1 -3
    7 -1 4
    7 1 4
    7 1 4
    7 1 4
    7 -1 4
    7 -1 4
    7 1 4
    -7 -1 -4
    -7 1 -4
    7 1 4
    -7 1 -4
    -7 -1 -4
    -7 1 -4
    7 -1 5
    7 1 5
    7 1 5
    7 1 5
    7 -1 5
    -7 -1 -5
    7 1 5
    -7 1 -5
    7 1 5
    -7 -1 -5
    -7 1 -5
    7 1 6
    7 -1 6
    -7 -1 -6
    -7 1 -6
    7 1 6
    7 1 6
    -7 1 -6
    -7 -1 -6
    7 1 7
    7 -1 7
    7 1 7
    -7 -1 -7
    -7 1 -7
    -7 1 -7
    7 -1 8
    -7 -1 -8
    -7 1 -8
    -7 1 -8
    7 -1 9
    -7 -1 -9
    -7 1 -9
    -7 1 -9
    -7 -1 -10
    -7 1 -10
    -7 1 -10
    -7 -1 -11
    -7 1 -11
    7 -3 -16
    7 3 -16
    -7 3 16
    7 -3 -15
    7 3 -15
    -7 3 15
    7 -3 -15
    7 -3 -14
    -7 3 14
    7 -3 -14
    7 3 -14
    7 -3 -14
    7 -3 -13
    7 -3 -13
    7 3 -13
    -7 3 13
    7 -3 -13
    7 -3 -12
    7 -3 -12
    -7 3 12
    7 -3 -12
    7 -3 -11
    -7 -3 11
    7 -3 -11
    -7 3 11
    7 3 -11
    -7 3 10
    7 3 -10
    7 3 -10
    7 -3 -10
    7 3 -10
    -7 3 10
    7 -3 -10
    -7 -3 10
    7 3 -9
    -7 3 9
    7 -3 -9
    -7 -3 9
    7 3 -9
    -7 3 9
    7 -3 -9
    -7 -3 9
    7 -3 -9
    7 3 -9
    7 -3 -8
    7 3 -8
    7 3 -8
    -7 -3 8
    7 3 -8
    -7 3 8
    7 -3 -8
    7 -3 -8
    -7 3 8
    7 -3 -7
    7 3 -7
    7 3 -7
    -7 -3 7
    7 3 -7
    7 -3 -7
    -7 3 7
    -7 3 7
    7 -3 -7
    -7 3 6
    7 -3 -6
    -7 3 6
    7 3 -6
    7 -3 -6
    -7 -3 6
    7 3 -6
    7 3 -6
    7 -3 -6
    -7 3 6
    -7 3 5
    -7 3 5
    -7 -3 5
    7 3 -5
    7 3 -5
    -7 -3 5
    7 -3 -5
    -7 3 5
    -7 3 4
    -7 3 4
    -7 3 4
    -7 3 4
    7 3 -4
    -7 -3 4
    -7 -3 4
    7 3 -4
    -7 -3 4
    -7 3 4
    7 -3 -4
    -7 3 3
    -7 3 3
    7 -3 -3
    -7 3 3
    -7 -3 3
    -7 -3 3
    7 3 -3
    -7 -3 3
    -7 -3 3
    -7 3 3
    7 -3 -3
    -7 3 2
    -7 -3 2
    -7 3 2
    -7 3 2
    7 -3 -2
    -7 -3 2
    7 -3 -2
    -7 -3 2
    7 3 -2
    -7 -3 2
    -7 3 2
    7 3 -2
    7 -3 -2
    7 3 -1
    7 -3 -1
    -7 3 1
    -7 3 1
    7 3 -1
    7 -3 -1
    7 3 -1
    -7 -3 1
    7 3 -1
    -7 -3 1
    7 3 -1
    7 -3 -1
    -7 3 1
    -7 3 0
    7 -3 0
    7 3 0
    7 -3 0
    7 3 0
    -7 -3 0
    7 3 0
    -7 3 0
    -7 -3 0
    7 3 0
    7 -3 0
    -7 -3 -1
    7 3 1
    7 3 1
    7 -3 1
    7 3 1
    7 -3 1
    -7 3 -1
    7 -3 1
    7 3 1
    -7 -3 -1
    -7 -3 -2
    -7 3 -2
    -7 -3 -2
    7 3 2
    7 3 2
    7 -3 2
    -7 -3 -2
    7 3 2
    7 -3 2
    -7 3 -2
    7 -3 2
    7 3 2
    -7 3 -3
    7 3 3
    7 3 3
    -7 -3 -3
    -7 3 -3
    7 -3 3
    7 -3 3
    7 3 3
    7 -3 3
    7 -3 3
    7 3 3
    7 3 4
    7 -3 4
    7 3 4
    7 3 4
    7 3 4
    -7 3 -4
    -7 -3 -4
    -7 3 -4
    7 -3 4
    7 3 5
    7 -3 5
    -7 3 -5
    -7 -3 -5
    -7 3 -5
    7 3 5
    7 3 5
    7 -3 6
    -7 -3 -6
    -7 3 -6
    -7 3 -6
    7 3 6
    7 -3 7
    -7 -3 -7
    -7 3 -7
    -7 3 -7
    7 3 7
    7 -3 8
    -7 -3 -8
    -7 3 -8
    -7 3 -8
    7 3 8
    7 -3 9
    -7 3 -9
    7 3 9
    -7 -3 -9
    -7 3 -9
    -7 3 -10
    -7 -3 -10
    -7 3 -11
    -7 -3 -11
    -7 5 14
    -7 5 13
    -7 5 12
    -7 5 11
    -7 5 10
    7 5 -10
    7 5 -9
    -7 5 9
    7 5 -8
    -7 -5 8
    7 -5 -8
    -7 5 8
    7 -5 -7
    7 -5 -7
    7 5 -7
    -7 -5 7
    -7 5 7
    -7 -5 7
    -7 5 7
    7 -5 -6
    7 -5 -6
    7 5 -6
    -7 -5 6
    -7 5 6
    -7 -5 6
    -7 5 6
    -7 5 5
    7 -5 -5
    -7 -5 5
    7 5 -5
    -7 5 5
    -7 -5 5
    -7 5 5
    -7 5 4
    7 -5 -4
    7 5 -4
    -7 -5 4
    -7 5 4
    -7 -5 4
    -7 5 4
    7 -5 -3
    -7 -5 3
    7 5 -3
    -7 -5 3
    -7 5 3
    7 -5 -3
    -7 5 3
    7 -5 -2
    -7 -5 2
    7 5 -2
    -7 -5 2
    -7 5 2
    7 -5 -2
    -7 5 2
    -7 -5 1
    7 5 -1
    -7 -5 1
    7 -5 -1
    7 -5 -1
    -7 -5 0
    7 5 0
    -7 -5 0
    7 -5 0
    7 5 0
    7 -5 0
    -7 -5 -1
    7 -5 1
    -7 -5 -1
    7 5 1
    7 5 1
    7 -5 1
    7 -5 1
    -7 -5 -2
    7 -5 2
    7 -5 2
    7 5 2
    -7 -5 -2
    7 -5 2
    7 5 2
    7 5 3
    7 -5 3
    7 5 3
    7 -5 3
    7 5 4
    7 -5 4
    7 -5 4
    7 -5 5
    7 -5 5
    7 5 5
    7 -5 6
    7 -5 6
    7 5 6
    7 -5 7
    7 5 7
    7 -5 8
    7 -5 8
    7 5 8
    7 -5 9
    7 5 9
    -7 7 11
    -7 7 10
    -7 7 9
    7 7 -8
    -7 7 8
    -7 -7 8
    7 7 -7
    -7 7 7
    -7 -7 7
    7 7 -6
    -7 -7 6
    7 7 -5
    -7 -7 5
    7 7 -4
    -7 -7 4
    7 7 -3
    -7 -7 3
    7 7 -2
    -7 -7 2
    7 7 -1
    -7 -7 1
    7 7 0
    -7 -7 0
    7 7 1
    7 7 2
    7 7 3
    7 -7 4
    7 7 4
    7 7 5
    7 -7 6
    7 7 6
    -7 -9 2
    -7 -9 1
    7 9 -1
    7 9 0
    8 0 -17
    8 0 -17
    8 0 -16
    8 0 -16
    8 0 -15
    8 0 -15
    8 0 -15
    8 0 -14
    8 0 -14
    8 0 -13
    8 0 -13
    8 0 -12
    8 0 -12
    8 0 -12
    8 0 -11
    8 0 -11
    8 0 -11
    8 0 -11
    8 0 -10
    8 0 -10
    8 0 -10
    8 0 -10
    8 0 -9
    8 0 -9
    8 0 -9
    8 0 -9
    8 0 -8
    8 0 -8
    8 0 -8
    8 0 -7
    8 0 -7
    8 0 -6
    8 0 -5
    -8 0 4
    8 0 -4
    8 0 -3
    -8 0 3
    8 0 -3
    8 0 -3
    -8 0 3
    8 0 -3
    -8 0 3
    8 0 -2
    8 0 -2
    -8 0 2
    8 0 -2
    -8 0 2
    8 0 -1
    8 0 -1
    8 0 -1
    8 0 -1
    -8 0 1
    8 0 0
    8 0 0
    8 0 0
    8 0 1
    8 0 1
    8 0 1
    8 0 1
    -8 0 -1
    8 0 2
    8 0 2
    8 0 2
    8 0 2
    -8 0 -2
    8 0 2
    -8 0 -3
    -8 0 -3
    8 0 3
    8 0 3
    8 0 3
    8 0 3
    8 0 3
    8 0 4
    8 0 4
    8 0 4
    -8 0 -4
    8 0 4
    8 0 4
    -8 0 -4
    8 0 5
    8 0 5
    8 0 5
    8 0 5
    -8 0 -5
    8 0 6
    -8 0 -6
    -8 0 -7
    8 0 7
    -8 0 -8
    8 0 8
    -8 0 -9
    -8 0 -10
    -8 0 -11
    8 -2 -16
    8 -2 -16
    8 2 -16
    8 -2 -16
    8 2 -16
    8 2 -15
    8 -2 -15
    8 2 -15
    8 -2 -15
    8 -2 -15
    8 2 -15
    8 2 -14
    8 -2 -14
    8 -2 -14
    8 2 -14
    8 -2 -14
    8 -2 -13
    8 2 -13
    8 -2 -13
    -8 2 13
    8 -2 -12
    8 -2 -12
    -8 -2 12
    -8 2 12
    8 -2 -11
    8 2 -11
    -8 2 11
    8 2 -11
    8 2 -11
    8 -2 -11
    -8 -2 11
    8 -2 -10
    8 -2 -10
    -8 2 10
    8 2 -10
    8 2 -10
    -8 -2 10
    8 -2 -10
    8 2 -10
    8 -2 -9
    8 2 -9
    8 -2 -9
    -8 2 9
    -8 -2 9
    8 2 -9
    -8 -2 9
    8 -2 -9
    8 2 -9
    8 -2 -8
    -8 -2 8
    8 -2 -8
    -8 2 8
    8 2 -8
    8 -2 -8
    -8 -2 8
    8 2 -8
    8 2 -7
    8 2 -7
    -8 2 7
    8 -2 -7
    -8 -2 7
    8 -2 -7
    -8 -2 7
    8 -2 -7
    8 2 -6
    8 2 -6
    8 -2 -6
    -8 -2 6
    -8 2 6
    -8 -2 6
    8 -2 -6
    -8 2 6
    -8 2 5
    8 2 -5
    8 -2 -5
    -8 2 5
    -8 -2 5
    8 2 -5
    -8 -2 5
    8 -2 -5
    8 -2 -4
    -8 2 4
    8 -2 -4
    -8 2 4
    -8 -2 4
    8 -2 -4
    -8 2 4
    -8 -2 4
    -8 -2 4
    -8 2 4
    8 2 -4
    -8 -2 4
    8 2 -4
    8 -2 -3
    -8 -2 3
    8 -2 -3
    -8 2 3
    -8 -2 3
    -8 -2 3
    8 -2 -3
    -8 -2 3
    -8 2 3
    8 2 -3
    8 2 -3
    8 -2 -3
    -8 2 3
    8 -2 -2
    -8 -2 2
    -8 2 2
    8 2 -2
    -8 2 2
    8 -2 -2
    -8 -2 2
    8 2 -2
    8 -2 -2
    8 2 -2
    8 2 -2
    8 -2 -2
    8 2 -2
    8 -2 -2
    8 2 -1
    8 -2 -1
    -8 2 1
    8 2 -1
    8 -2 -1
    8 2 -1
    -8 -2 1
    -8 2 1
    8 2 -1
    8 -2 -1
    8 -2 -1
    8 2 -1
    8 2 -1
    8 -2 -1
    8 2 -1
    8 -2 0
    8 2 0
    8 -2 0
    8 2 0
    8 -2 0
    -8 -2 0
    8 2 0
    8 -2 0
    -8 -2 0
    8 2 1
    8 -2 1
    -8 2 -1
    -8 -2 -1
    8 2 1
    -8 -2 -1
    8 -2 1
    -8 -2 -1
    8 2 1
    -8 2 -1
    8 -2 1
    -8 -2 -2
    8 2 2
    8 -2 2
    8 2 2
    8 2 2
    8 -2 2
    -8 2 -2
    8 2 2
    8 2 2
    -8 -2 -2
    -8 2 -2
    -8 -2 -2
    -8 2 -2
    8 2 3
    8 2 3
    8 -2 3
    8 2 3
    8 2 3
    -8 2 -3
    -8 2 -3
    -8 -2 -3
    8 -2 4
    8 2 4
    8 2 4
    8 2 4
    8 -2 4
    8 2 4
    -8 2 -4
    -8 -2 -4
    -8 2 -4
    8 2 4
    8 -2 5
    8 2 5
    8 2 5
    8 -2 5
    8 2 5
    8 2 5
    -8 2 -5
    -8 -2 -5
    -8 2 -5
    8 2 6
    -8 -2 -6
    -8 2 -6
    -8 2 -6
    8 2 6
    8 -2 6
    -8 2 -7
    -8 2 -7
    -8 -2 -7
    8 -2 7
    8 2 7
    -8 2 -8
    -8 2 -8
    -8 -2 -8
    8 -2 8
    -8 2 -9
    -8 2 -9
    -8 -2 -9
    8 -2 9
    -8 2 -10
    8 -2 10
    -8 -2 -10
    -8 2 -10
    -8 4 15
    -8 4 14
    8 4 -13
    -8 4 13
    -8 4 12
    -8 -4 12
    -8 -4 11
    -8 4 11
    8 4 -10
    -8 -4 10
    -8 4 10
    8 4 -9
    -8 -4 9
    8 4 -9
    -8 4 9
    -8 4 9
    8 -4 -9
    -8 4 8
    8 4 -8
    -8 4 8
    8 -4 -8
    8 4 -8
    -8 -4 8
    -8 4 8
    -8 4 7
    -8 4 7
    -8 4 7
    8 4 -7
    8 -4 -7
    -8 -4 7
    8 4 -7
    -8 4 6
    8 4 -6
    -8 4 6
    8 -4 -6
    -8 -4 6
    8 4 -6
    -8 4 6
    -8 -4 6
    -8 -4 5
    -8 4 5
    8 4 -5
    -8 -4 5
    -8 4 5
    8 4 -5
    -8 4 5
    -8 -4 5
    -8 4 5
    8 -4 -5
    -8 4 4
    -8 4 4
    -8 -4 4
    -8 -4 4
    -8 4 4
    -8 -4 4
    8 4 -4
    -8 4 4
    -8 -4 4
    -8 4 3
    -8 4 3
    -8 -4 3
    8 -4 -3
    -8 4 3
    -8 -4 3
    8 4 -3
    -8 -4 3
    -8 4 3
    -8 -4 3
    8 -4 -2
    -8 4 2
    8 -4 -2
    8 -4 -2
    8 4 -2
    -8 -4 2
    -8 4 2
    -8 4 2
    -8 -4 2
    -8 4 1
    8 -4 -1
    -8 -4 1
    8 4 -1
    -8 -4 1
    8 4 -1
    8 -4 -1
    8 -4 0
    8 4 0
    -8 -4 0
    8 4 0
    -8 -4 0
    8 4 0
    8 -4 1
    8 4 1
    -8 -4 -1
    8 4 1
    8 4 1
    8 -4 1
    -8 -4 -1
    8 -4 2
    8 4 2
    8 -4 2
    -8 -4 -2
    8 4 2
    8 4 3
    8 -4 3
    8 -4 3
    8 4 3
    -8 4 -3
    -8 -4 -3
    8 -4 4
    8 -4 4
    -8 -4 -4
    8 4 4
    8 -4 5
    8 -4 5
    -8 -4 -5
    8 4 5
    8 -4 6
    8 4 6
    8 -4 7
    8 4 7
    8 -4 8
    8 4 8
    8 -4 9
    8 4 9
    -8 6 13
    -8 6 12
    -8 -6 12
    -8 6 11
    -8 6 10
    8 6 -10
    8 6 -9
    -8 6 9
    -8 -6 8
    8 6 -8
    -8 6 8
    8 6 -7
    -8 -6 7
    -8 6 7
    8 6 -6
    -8 6 6
    -8 -6 5
    8 6 -5
    -8 -6 4
    8 6 -4
    8 6 -3
    8 -6 -3
    -8 -6 3
    8 6 -2
    -8 -6 2
    8 -6 -2
    8 6 -1
    8 6 -1
    -8 -6 1
    8 -6 -1
    8 6 0
    8 6 0
    -8 -6 0
    8 -6 0
    8 -6 0
    8 -6 1
    8 -6 1
    8 6 1
    8 6 1
    8 -6 2
    8 6 2
    8 -6 3
    8 6 3
    8 -6 4
    8 6 4
    8 -6 5
    8 6 5
    8 -6 6
    8 6 6
    8 -6 7
    8 6 7
    -8 -8 8
    -8 -8 7
    -8 -8 6
    -8 -8 5
    -8 -8 4
    -8 -8 3
    8 8 -3
    -8 -8 2
    8 8 -2
    -8 -8 1
    8 8 -1
    8 8 0
    8 8 1
    8 8 2
    8 -8 3
    8 8 3
    9 -1 -17
    9 1 -17
    9 1 -17
    9 -1 -17
    9 -1 -17
    9 1 -17
    9 1 -16
    9 -1 -16
    9 -1 -16
    9 1 -16
    9 -1 -16
    9 1 -16
    9 -1 -15
    9 1 -15
    9 -1 -15
    9 1 -15
    9 -1 -15
    9 1 -15
    9 1 -14
    9 1 -14
    9 -1 -14
    9 -1 -14
    9 -1 -13
    9 -1 -13
    9 -1 -13
    9 1 -13
    9 1 -12
    9 -1 -12
    9 -1 -12
    -9 -1 11
    9 -1 -11
    9 -1 -11
    9 -1 -11
    9 1 -11
    9 1 -11
    9 -1 -10
    9 1 -10
    9 1 -10
    -9 -1 10
    9 -1 -10
    9 -1 -10
    9 -1 -9
    -9 -1 9
    9 -1 -9
    9 -1 -9
    9 1 -9
    9 1 -9
    -9 -1 8
    9 1 -8
    9 -1 -8
    -9 -1 7
    9 1 -7
    9 -1 -7
    9 -1 -7
    9 1 -7
    9 1 -6
    -9 -1 6
    9 -1 -6
    9 1 -6
    9 -1 -6
    9 1 -5
    9 -1 -5
    -9 1 5
    -9 -1 5
    9 1 -5
    -9 -1 5
    -9 -1 4
    9 1 -4
    -9 1 4
    9 -1 -4
    -9 1 4
    -9 -1 4
    9 1 -4
    -9 -1 4
    -9 1 4
    9 -1 -4
    -9 -1 4
    -9 1 3
    9 -1 -3
    9 1 -3
    -9 -1 3
    9 1 -3
    -9 -1 3
    -9 1 3
    9 1 -3
    -9 -1 3
    9 -1 -3
    9 -1 -3
    -9 -1 3
    9 1 -3
    9 1 -3
    9 -1 -2
    9 1 -2
    -9 1 2
    9 -1 -2
    9 1 -2
    9 1 -2
    9 -1 -2
    9 1 -2
    -9 -1 2
    -9 1 2
    9 1 -2
    -9 -1 2
    9 -1 -1
    9 -1 -1
    9 1 -1
    9 1 -1
    9 -1 -1
    9 1 -1
    9 -1 -1
    9 1 -1
    9 -1 -1
    -9 1 1
    -9 -1 1
    -9 -1 1
    9 1 -1
    9 -1 -1
    9 -1 0
    9 -1 0
    9 1 0
    9 1 0
    9 -1 0
    9 -1 0
    9 -1 0
    9 1 0
    9 -1 0
    9 1 0
    9 -1 1
    -9 1 -1
    -9 -1 -1
    9 -1 1
    9 1 1
    9 -1 1
    9 1 1
    9 1 1
    9 1 1
    9 -1 1
    -9 -1 -2
    -9 1 -2
    9 -1 2
    9 1 2
    9 -1 2
    9 1 2
    9 -1 2
    9 1 2
    9 1 2
    9 1 2
    9 -1 2
    9 -1 2
    9 1 2
    9 1 3
    9 1 3
    9 -1 3
    9 1 3
    9 -1 3
    9 1 3
    -9 -1 -3
    -9 1 -3
    9 1 4
    9 -1 4
    9 1 4
    9 1 4
    9 -1 4
    9 1 4
    9 -1 4
    9 1 4
    -9 -1 -4
    -9 1 -4
    9 1 5
    9 1 5
    9 -1 5
    9 1 5
    9 -1 5
    9 1 5
    -9 -1 -5
    -9 1 -5
    -9 -1 -6
    -9 1 -6
    9 -1 6
    9 1 6
    -9 1 -7
    -9 -1 -7
    -9 -1 -8
    -9 1 -8
    9 -1 8
    -9 -1 -9
    -9 1 -9
    9 -1 9
    -9 -1 -10
    -9 1 -10
    9 -3 -16
    9 3 -16
    9 3 -16
    9 -3 -16
    -9 3 15
    9 -3 -15
    9 3 -15
    9 3 -15
    9 -3 -15
    9 -3 -14
    9 -3 -14
    -9 3 14
    9 -3 -13
    -9 3 13
    9 -3 -13
    9 -3 -12
    -9 -3 12
    -9 3 12
    9 -3 -12
    9 3 -11
    -9 3 11
    -9 -3 11
    9 -3 -11
    9 3 -11
    9 -3 -11
    9 -3 -10
    9 3 -10
    9 -3 -10
    -9 3 10
    9 3 -10
    9 3 -10
    9 -3 -10
    -9 -3 10
    9 3 -9
    9 3 -9
    9 -3 -9
    9 3 -9
    -9 -3 9
    9 -3 -9
    -9 3 9
    -9 -3 9
    -9 3 9
    9 -3 -9
    9 3 -8
    9 -3 -8
    9 3 -8
    -9 -3 8
    9 -3 -8
    -9 3 8
    -9 -3 8
    -9 3 8
    9 -3 -8
    -9 3 7
    -9 -3 7
    9 3 -7
    9 -3 -7
    9 3 -7
    9 -3 -7
    -9 3 7
    -9 3 7
    9 -3 -7
    -9 3 6
    -9 3 6
    9 -3 -6
    9 3 -6
    9 3 -6
    -9 -3 6
    9 -3 -6
    -9 3 6
    -9 3 6
    9 -3 -6
    -9 3 5
    -9 3 5
    -9 3 5
    -9 3 5
    9 -3 -5
    9 3 -5
    9 3 -5
    -9 -3 5
    -9 3 5
    -9 -3 5
    9 -3 -5
    -9 3 4
    -9 3 4
    9 -3 -4
    -9 3 4
    -9 -3 4
    9 3 -4
    9 3 -4
    -9 -3 4
    -9 3 4
    -9 -3 4
    9 -3 -4
    9 -3 -3
    -9 3 3
    -9 3 3
    -9 3 3
    9 -3 -3
    9 -3 -3
    -9 -3 3
    9 3 -3
    -9 3 3
    -9 -3 3
    -9 -3 3
    -9 3 3
    9 3 -3
    -9 -3 3
    -9 3 2
    -9 3 2
    9 3 -2
    9 -3 -2
    9 3 -2
    9 -3 -2
    9 3 -2
    9 -3 -2
    9 3 -2
    -9 -3 2
    -9 -3 2
    -9 3 2
    9 -3 -2
    9 3 -2
    -9 3 2
    9 -3 -1
    9 3 -1
    9 -3 -1
    9 3 -1
    9 3 -1
    -9 -3 1
    9 3 -1
    9 -3 -1
    9 3 -1
    9 -3 0
    9 -3 0
    9 3 0
    9 3 0
    9 -3 0
    9 3 0
    9 3 0
    -9 -3 0
    9 3 0
    9 3 1
    9 3 1
    9 -3 1
    -9 -3 -1
    9 3 1
    9 -3 1
    9 3 1
    9 -3 1
    -9 3 -1
    -9 3 -2
    9 -3 2
    9 3 2
    9 3 2
    9 -3 2
    -9 -3 -2
    -9 3 -2
    -9 -3 -2
    9 3 2
    9 3 2
    9 -3 2
    9 3 3
    9 3 3
    9 -3 3
    9 -3 3
    -9 3 -3
    9 3 3
    9 3 3
    9 -3 3
    -9 -3 -3
    -9 3 -3
    9 3 3
    9 3 4
    9 -3 4
    9 3 4
    9 -3 4
    -9 3 -4
    9 -3 4
    9 3 4
    -9 -3 -4
    -9 3 -4
    9 -3 5
    9 3 5
    -9 -3 -5
    -9 3 -5
    -9 3 -5
    9 -3 6
    9 3 6
    -9 -3 -6
    -9 3 -6
    -9 3 -6
    9 -3 7
    -9 -3 -7
    -9 3 -7
    9 3 7
    9 -3 8
    -9 3 -8
    -9 -3 -8
    9 -3 9
    -9 3 -9
    -9 -3 -9
    -9 3 -10
    -9 -3 -10
    -9 5 14
    -9 5 13
    -9 -5 12
    -9 5 12
    9 5 -11
    -9 -5 11
    -9 5 11
    -9 5 10
    9 5 -10
    -9 5 9
    9 5 -9
    -9 5 8
    9 -5 -8
    9 5 -8
    -9 5 8
    -9 5 7
    9 -5 -7
    -9 5 7
    -9 5 7
    9 5 -7
    -9 -5 6
    9 5 -6
    -9 5 6
    -9 5 6
    -9 5 6
    9 5 -5
    -9 -5 5
    -9 5 5
    -9 5 5
    -9 -5 5
    9 5 -4
    -9 -5 4
    -9 5 4
    9 -5 -4
    -9 5 4
    -9 -5 4
    -9 -5 3
    9 5 -3
    9 -5 -3
    -9 -5 3
    -9 5 3
    -9 -5 2
    9 5 -2
    9 -5 -2
    -9 5 2
    -9 -5 2
    -9 -5 1
    9 5 -1
    9 -5 -1
    9 -5 -1
    -9 -5 1
    9 5 0
    -9 -5 0
    9 -5 0
    9 -5 0
    9 5 0
    -9 -5 0
    9 -5 1
    9 5 1
    -9 -5 -1
    9 5 1
    9 -5 1
    9 -5 2
    9 -5 2
    9 5 2
    9 -5 3
    9 -5 3
    9 5 3
    9 -5 4
    9 5 4
    9 -5 4
    9 5 5
    9 -5 5
    9 -5 5
    9 5 6
    9 -5 6
    9 -5 6
    9 -5 7
    9 -5 7
    9 5 8
    9 -5 8
    -9 7 12
    -9 7 11
    9 7 -10
    -9 7 10
    9 7 -9
    9 7 -8
    -9 -7 8
    9 7 -7
    -9 -7 7
    9 7 -6
    -9 -7 6
    9 7 -5
    -9 -7 5
    9 7 -4
    -9 -7 4
    9 7 -3
    -9 -7 3
    9 7 -2
    9 7 -2
    -9 -7 2
    9 7 -1
    9 7 -1
    -9 -7 1
    9 7 0
    9 7 0
    9 7 1
    9 7 2
    9 7 3
    9 7 4
    9 -7 5
    9 9 -3
    9 9 -2
    10 0 -17
    10 0 -17
    10 0 -17
    10 0 -16
    10 0 -16
    10 0 -16
    10 0 -15
    10 0 -15
    10 0 -14
    10 0 -14
    10 0 -13
    10 0 -12
    10 0 -11
    10 0 -11
    10 0 -11
    10 0 -11
    10 0 -10
    10 0 -10
    10 0 -10
    10 0 -10
    10 0 -9
    10 0 -9
    10 0 -8
    10 0 -8
    10 0 -7
    10 0 -6
    -10 0 6
    -10 0 5
    10 0 -5
    -10 0 5
    -10 0 5
    -10 0 4
    10 0 -4
    -10 0 4
    10 0 -4
    -10 0 4
    10 0 -3
    10 0 -3
    -10 0 3
    10 0 -3
    -10 0 3
    -10 0 3
    10 0 -3
    10 0 -2
    10 0 -2
    10 0 -2
    10 0 -2
    -10 0 2
    -10 0 2
    10 0 -1
    10 0 -1
    10 0 -1
    -10 0 1
    10 0 -1
    10 0 0
    10 0 0
    10 0 0
    10 0 0
    10 0 1
    10 0 1
    10 0 1
    -10 0 -1
    10 0 1
    10 0 1
    10 0 2
    10 0 2
    10 0 2
    10 0 2
    10 0 2
    -10 0 -2
    -10 0 -3
    10 0 3
    10 0 3
    10 0 3
    10 0 4
    -10 0 -4
    10 0 4
    10 0 4
    -10 0 -5
    10 0 5
    10 0 6
    -10 0 -6
    -10 0 -7
    10 0 7
    -10 0 -8
    -10 0 -9
    -10 0 -10
    10 -2 -17
    10 -2 -17
    10 2 -17
    10 2 -17
    10 -2 -17
    10 2 -17
    10 -2 -16
    10 2 -16
    10 -2 -16
    10 -2 -16
    10 2 -16
    10 2 -16
    10 -2 -15
    10 -2 -15
    10 2 -15
    10 -2 -14
    10 2 -14
    10 -2 -14
    -10 -2 13
    10 -2 -13
    10 -2 -13
    10 -2 -12
    -10 2 12
    10 -2 -12
    10 2 -12
    -10 -2 12
    10 2 -11
    10 -2 -11
    10 2 -11
    10 2 -11
    -10 2 11
    10 -2 -11
    10 -2 -11
    -10 -2 11
    10 -2 -10
    -10 2 10
    10 2 -10
    -10 -2 10
    10 -2 -10
    10 -2 -10
    10 2 -10
    10 2 -9
    10 2 -9
    10 -2 -9
    -10 -2 9
    10 -2 -9
    10 -2 -9
    -10 2 9
    10 2 -8
    10 -2 -8
    -10 2 8
    -10 -2 8
    10 -2 -8
    -10 -2 8
    10 2 -8
    10 -2 -7
    -10 2 7
    -10 -2 7
    10 -2 -7
    -10 2 7
    10 2 -7
    -10 -2 7
    10 2 -7
    10 -2 -6
    10 -2 -6
    -10 2 6
    -10 2 6
    -10 -2 6
    10 2 -6
    10 2 -6
    -10 -2 6
    -10 -2 5
    10 -2 -5
    -10 -2 5
    -10 2 5
    -10 2 5
    -10 -2 5
    -10 2 5
    10 -2 -5
    -10 -2 5
    10 -2 -5
    -10 2 5
    10 2 -5
    10 2 -5
    10 -2 -4
    10 -2 -4
    -10 2 4
    -10 -2 4
    -10 -2 4
    10 -2 -4
    -10 -2 4
    -10 2 4
    -10 -2 4
    10 2 -4
    10 2 -4
    -10 -2 4
    10 2 -3
    10 2 -3
    -10 -2 3
    10 -2 -3
    -10 2 3
    10 2 -3
    10 -2 -3
    -10 -2 3
    -10 -2 3
    10 -2 -3
    10 2 -3
    10 2 -3
    10 -2 -3
    -10 -2 3
    -10 2 3
    -10 -2 3
    -10 2 3
    10 -2 -3
    -10 -2 2
    -10 -2 2
    -10 2 2
    10 2 -2
    10 -2 -2
    -10 2 2
    10 2 -2
    10 -2 -2
    -10 -2 2
    10 2 -2
    10 -2 -2
    10 2 -2
    10 -2 -2
    10 -2 -2
    10 2 -2
    10 2 -2
    10 -2 -1
    10 2 -1
    10 2 -1
    10 2 -1
    10 -2 -1
    10 2 -1
    -10 -2 1
    10 2 -1
    10 -2 -1
    10 2 -1
    10 -2 -1
    10 2 -1
    10 -2 -1
    -10 -2 1
    10 -2 0
    -10 -2 0
    10 2 0
    10 -2 0
    10 2 0
    10 -2 0
    10 2 0
    10 2 0
    10 -2 0
    10 2 0
    10 -2 1
    -10 2 -1
    -10 -2 -1
    10 2 1
    10 -2 1
    10 2 1
    10 2 1
    10 -2 1
    -10 -2 -1
    10 2 2
    10 2 2
    10 -2 2
    10 2 2
    -10 -2 -2
    -10 2 -2
    10 2 2
    10 -2 2
    10 2 2
    10 -2 2
    10 2 3
    10 -2 3
    10 -2 3
    10 2 3
    10 2 3
    10 2 3
    -10 -2 -3
    -10 2 -3
    10 2 3
    -10 -2 -4
    -10 2 -4
    10 2 4
    10 2 4
    10 -2 4
    10 2 4
    10 -2 4
    10 -2 5
    10 2 5
    -10 2 -5
    -10 -2 -5
    10 2 6
    -10 -2 -6
    -10 2 -6
    10 -2 6
    10 -2 7
    -10 2 -7
    -10 -2 -7
    -10 -2 -8
    -10 2 -8
    10 -2 8
    -10 2 -9
    -10 -2 -9
    10 -2 9
    -10 4 16
    -10 4 15
    -10 4 14
    -10 -4 13
    -10 4 13
    -10 4 12
    -10 -4 12
    -10 4 11
    -10 -4 11
    10 4 -11
    -10 4 10
    -10 -4 10
    10 4 -10
    -10 -4 10
    -10 -4 9
    10 4 -9
    -10 4 9
    10 -4 -9
    -10 4 9
    10 4 -9
    -10 -4 9
    -10 4 9
    10 4 -9
    -10 4 8
    10 4 -8
    -10 4 8
    10 -4 -8
    -10 -4 8
    10 4 -8
    10 4 -8
    -10 4 8
    -10 4 7
    -10 4 7
    10 4 -7
    -10 4 7
    10 -4 -7
    10 4 -7
    -10 -4 7
    10 -4 -6
    -10 4 6
    -10 4 6
    -10 4 6
    -10 -4 6
    10 4 -6
    -10 4 6
    -10 -4 6
    10 4 -6
    -10 -4 5
    -10 4 5
    -10 4 5
    -10 4 5
    -10 -4 5
    10 4 -5
    -10 -4 5
    -10 4 5
    10 -4 -5
    -10 -4 4
    -10 4 4
    -10 4 4
    -10 4 4
    10 -4 -4
    -10 4 4
    -10 -4 4
    -10 -4 4
    -10 4 4
    -10 -4 4
    10 4 -4
    -10 4 3
    10 -4 -3
    10 -4 -3
    -10 4 3
    -10 -4 3
    10 4 -3
    10 -4 -3
    -10 -4 3
    -10 4 3
    -10 -4 3
    -10 4 2
    10 -4 -2
    10 -4 -2
    10 -4 -2
    -10 -4 2
    10 4 -2
    -10 -4 2
    10 4 -2
    10 4 -1
    -10 -4 1
    10 4 -1
    -10 -4 1
    10 -4 -1
    10 4 0
    -10 -4 0
    10 4 0
    10 -4 0
    10 4 0
    -10 -4 -1
    10 4 1
    10 4 1
    10 4 1
    10 -4 1
    10 -4 2
    10 4 2
    -10 -4 -3
    10 -4 3
    10 -4 3
    10 4 3
    10 -4 4
    10 -4 4
    10 4 4
    -10 -4 -4
    10 -4 5
    10 -4 5
    10 4 5
    10 -4 6
    10 4 6
    10 -4 7
    10 4 7
    10 -4 7
    10 -4 8
    10 -4 8
    10 4 8
    -10 6 14
    -10 6 13
    -10 -6 13
    -10 6 12
    -10 -6 12
    10 6 -11
    -10 6 11
    10 6 -10
    -10 6 10
    10 6 -9
    -10 6 9
    10 6 -8
    -10 6 8
    10 6 -7
    -10 -6 6
    10 6 -6
    -10 -6 5
    10 6 -5
    -10 -6 4
    10 6 -4
    -10 -6 3
    10 6 -3
    10 -6 -3
    10 6 -2
    -10 -6 2
    10 -6 -2
    10 6 -1
    10 6 -1
    10 -6 -1
    -10 -6 1
    10 6 0
    10 -6 0
    10 6 0
    10 -6 1
    10 -6 1
    10 6 1
    10 -6 2
    10 -6 2
    10 6 2
    10 -6 3
    10 -6 3
    10 6 3
    10 -6 4
    10 6 4
    10 -6 4
    10 6 5
    10 -6 5
    10 6 6
    10 -6 6
    10 8 -9
    10 8 -8
    -10 -8 7
    10 8 -7
    -10 -8 6
    10 8 -6
    -10 -8 5
    10 8 -5
    -10 -8 4
    10 8 -4
    -10 -8 3
    10 8 -3
    10 8 -3
    -10 -8 2
    10 8 -2
    10 8 -1
    10 8 0
    10 8 1
    11 1 -18
    11 1 -17
    11 -1 -17
    11 -1 -17
    11 -1 -17
    11 1 -17
    11 1 -17
    11 -1 -16
    11 1 -16
    11 -1 -16
    11 1 -16
    11 -1 -15
    11 -1 -15
    11 1 -15
    11 1 -14
    11 -1 -14
    11 -1 -14
    11 1 -13
    11 -1 -13
    11 -1 -13
    11 -1 -12
    11 -1 -12
    11 1 -11
    11 -1 -11
    11 -1 -11
    11 -1 -11
    11 1 -11
    11 -1 -10
    -11 -1 10
    11 -1 -10
    11 1 -10
    11 -1 -10
    11 -1 -9
    11 1 -9
    11 -1 -9
    11 -1 -9
    -11 -1 9
    11 1 -9
    11 -1 -8
    11 1 -8
    -11 -1 8
    11 1 -8
    11 -1 -8
    11 1 -7
    -11 1 7
    -11 -1 7
    11 1 -7
    11 -1 -7
    -11 1 6
    11 1 -6
    11 -1 -6
    -11 1 6
    -11 -1 6
    -11 -1 6
    11 1 -6
    -11 -1 5
    11 1 -5
    -11 1 5
    11 -1 -5
    -11 -1 5
    -11 1 5
    -11 -1 5
    11 1 -5
    11 -1 -5
    -11 1 5
    -11 -1 5
    11 -1 -4
    11 1 -4
    -11 -1 4
    -11 1 4
    11 -1 -4
    -11 1 4
    11 1 -4
    -11 -1 4
    -11 -1 4
    11 1 -4
    -11 1 4
    11 -1 -4
    -11 -1 4
    11 1 -4
    -11 1 3
    -11 -1 3
    11 1 -3
    11 -1 -3
    11 1 -3
    11 -1 -3
    11 1 -3
    -11 -1 3
    11 -1 -3
    -11 1 3
    11 1 -3
    -11 -1 3
    11 1 -3
    -11 -1 3
    -11 1 3
    -11 1 2
    11 1 -2
    11 -1 -2
    11 1 -2
    11 1 -2
    11 1 -2
    11 -1 -2
    11 1 -2
    11 -1 -2
    -11 1 2
    -11 -1 2
    11 1 -2
    11 -1 -1
    11 1 -1
    11 1 -1
    11 -1 -1
    11 1 -1
    11 -1 -1
    11 -1 -1
    11 1 -1
    11 -1 -1
    11 1 -1
    11 -1 -1
    11 1 0
    11 -1 0
    11 -1 0
    11 1 0
    11 -1 0
    11 -1 0
    11 1 0
    11 1 0
    11 -1 0
    11 -1 0
    11 1 1
    11 1 1
    11 -1 1
    11 1 1
    11 -1 1
    11 1 1
    11 -1 1
    -11 -1 -1
    -11 1 -1
    11 1 2
    11 1 2
    11 -1 2
    11 -1 2
    -11 1 -2
    -11 -1 -2
    11 1 2
    11 1 2
    11 -1 2
    11 1 2
    11 1 3
    11 -1 3
    11 1 3
    11 -1 3
    11 1 3
    11 -1 3
    -11 -1 -3
    -11 1 -3
    11 1 3
    -11 -1 -4
    -11 1 -4
    11 1 4
    11 -1 4
    11 -1 5
    -11 1 -5
    -11 -1 -5
    11 -1 6
    -11 1 -6
    -11 -1 -6
    11 -1 7
    -11 -1 -7
    -11 1 -7
    11 -1 8
    -11 -1 -8
    -11 1 -8
    11 -1 9
    -11 -1 -9
    -11 1 -9
    11 -3 -17
    11 3 -17
    11 -3 -16
    11 3 -16
    11 3 -16
    11 -3 -16
    11 -3 -15
    -11 3 14
    11 -3 -14
    -11 3 13
    11 -3 -13
    -11 -3 13
    -11 3 12
    11 -3 -12
    -11 -3 12
    11 3 -11
    -11 3 11
    11 -3 -11
    -11 -3 11
    11 3 -11
    11 3 -10
    11 3 -10
    -11 -3 10
    11 -3 -10
    -11 3 10
    -11 -3 10
    11 -3 -10
    11 -3 -9
    -11 3 9
    -11 -3 9
    11 -3 -9
    -11 3 9
    11 3 -9
    -11 -3 9
    11 3 -9
    11 -3 -9
    11 -3 -8
    -11 3 8
    -11 -3 8
    11 -3 -8
    -11 3 8
    11 3 -8
    -11 -3 8
    11 3 -8
    11 -3 -8
    11 -3 -7
    11 -3 -7
    -11 3 7
    -11 3 7
    -11 3 7
    -11 -3 7
    11 3 -7
    11 -3 -7
    11 3 -7
    -11 -3 7
    11 -3 -6
    11 -3 -6
    -11 3 6
    -11 -3 6
    -11 3 6
    -11 -3 6
    -11 3 6
    -11 -3 6
    -11 3 6
    11 3 -6
    11 3 -6
    -11 -3 6
    -11 -3 5
    11 -3 -5
    -11 3 5
    -11 3 5
    -11 -3 5
    11 -3 -5
    -11 -3 5
    -11 -3 5
    11 3 -5
    11 3 -5
    -11 -3 5
    -11 3 5
    11 -3 -5
    -11 -3 4
    11 -3 -4
    -11 3 4
    11 -3 -4
    -11 3 4
    -11 -3 4
    11 -3 -4
    -11 -3 4
    -11 -3 4
    -11 3 4
    11 3 -4
    11 3 -4
    -11 3 4
    -11 -3 4
    -11 -3 3
    -11 3 3
    -11 -3 3
    -11 3 3
    11 3 -3
    11 -3 -3
    11 -3 -3
    -11 -3 3
    11 3 -3
    11 -3 -3
    11 3 -3
    11 3 -3
    -11 -3 2
    11 3 -2
    11 -3 -2
    -11 3 2
    11 3 -2
    11 -3 -2
    11 3 -2
    11 -3 -2
    -11 -3 2
    -11 3 2
    11 3 -2
    11 3 -2
    11 3 -2
    11 -3 -2
    11 -3 -1
    -11 -3 1
    11 3 -1
    -11 -3 1
    11 3 -1
    11 -3 -1
    11 3 -1
    11 -3 -1
    11 3 -1
    11 3 0
    11 -3 0
    11 3 0
    11 -3 0
    11 3 0
    -11 -3 0
    11 3 0
    11 -3 0
    11 3 0
    -11 -3 0
    11 3 1
    11 3 1
    11 -3 1
    11 -3 1
    -11 -3 -1
    11 3 1
    11 3 1
    11 -3 1
    11 -3 2
    11 3 2
    11 -3 2
    11 3 2
    11 3 2
    11 -3 2
    11 3 2
    11 -3 3
    11 3 3
    11 -3 3
    -11 3 -3
    -11 -3 -3
    11 3 3
    11 3 3
    11 3 3
    11 -3 3
    11 3 4
    -11 -3 -4
    -11 3 -4
    11 -3 4
    11 -3 4
    11 3 5
    -11 3 -5
    -11 -3 -5
    11 -3 5
    11 -3 5
    11 3 6
    -11 -3 -6
    -11 3 -6
    11 -3 6
    -11 3 -7
    -11 -3 -7
    11 -3 7
    -11 -3 -8
    -11 3 -8
    11 -3 8
    -11 3 -9
    -11 -3 -9
    -11 5 15
    -11 5 14
    -11 -5 13
    -11 5 13
    -11 -5 12
    -11 5 12
    11 5 -11
    -11 -5 11
    -11 5 11
    -11 -5 10
    11 5 -10
    -11 5 9
    -11 5 9
    11 5 -9
    -11 5 8
    -11 5 8
    11 5 -8
    -11 5 7
    -11 5 7
    -11 5 6
    -11 5 6
    11 5 -6
    11 5 -5
    -11 5 5
    11 -5 -4
    -11 -5 4
    11 5 -4
    -11 5 4
    11 -5 -3
    -11 -5 3
    11 5 -3
    -11 -5 3
    -11 5 3
    11 5 -2
    -11 -5 2
    -11 -5 2
    11 -5 -2
    -11 -5 1
    11 5 -1
    11 -5 -1
    -11 -5 1
    11 5 -1
    11 5 0
    11 -5 0
    -11 -5 0
    11 5 0
    11 5 1
    11 -5 1
    11 -5 2
    11 5 2
    11 -5 2
    11 -5 3
    11 5 3
    11 -5 3
    11 -5 4
    11 5 4
    11 -5 4
    11 -5 5
    11 -5 5
    11 5 5
    11 -5 6
    11 -5 6
    11 -5 7
    11 5 7
    -11 7 13
    -11 -7 12
    11 7 -11
    11 7 -10
    11 7 -9
    11 7 -8
    11 7 -7
    11 7 -6
    -11 -7 6
    11 7 -5
    -11 -7 5
    11 7 -4
    -11 -7 4
    11 7 -3
    -11 -7 3
    -11 -7 2
    11 7 -2
    11 7 -2
    11 7 -1
    11 7 -1
    11 7 0
    11 7 0
    11 7 1
    11 7 2
    11 7 3
    11 -7 4
    12 0 -18
    12 0 -18
    12 0 -17
    12 0 -17
    12 0 -16
    12 0 -16
    12 0 -15
    12 0 -15
    12 0 -14
    12 0 -13
    12 0 -12
    12 0 -12
    12 0 -12
    12 0 -12
    12 0 -11
    12 0 -11
    12 0 -10
    12 0 -10
    12 0 -10
    12 0 -9
    12 0 -9
    12 0 -8
    12 0 -7
    -12 0 7
    -12 0 6
    -12 0 6
    -12 0 6
    12 0 -5
    -12 0 5
    12 0 -5
    -12 0 5
    -12 0 5
    12 0 -4
    -12 0 4
    12 0 -4
    -12 0 4
    12 0 -4
    -12 0 4
    12 0 -4
    12 0 -3
    12 0 -3
    -12 0 3
    12 0 -3
    -12 0 3
    12 0 -3
    12 0 -2
    -12 0 2
    12 0 -2
    12 0 -2
    12 0 -2
    12 0 -2
    12 0 -1
    12 0 -1
    12 0 -1
    12 0 -1
    12 0 -1
    12 0 -1
    12 0 0
    12 0 0
    12 0 0
    12 0 0
    12 0 0
    12 0 0
    12 0 1
    12 0 1
    -12 0 -1
    12 0 1
    12 0 2
    12 0 2
    -12 0 -2
    12 0 2
    12 0 3
    -12 0 -3
    12 0 3
    12 0 3
    -12 0 -4
    12 0 5
    -12 0 -5
    -12 0 -6
    12 0 6
    -12 0 -7
    -12 0 -8
    -12 0 -9
    12 2 -18
    12 -2 -17
    12 2 -17
    12 -2 -17
    12 -2 -16
    12 2 -16
    12 -2 -16
    12 2 -15
    12 -2 -15
    12 -2 -14
    -12 -2 14
    12 -2 -14
    12 -2 -13
    -12 -2 13
    12 2 -13
    12 -2 -13
    12 -2 -12
    12 2 -12
    -12 -2 12
    12 -2 -12
    12 -2 -12
    12 2 -12
    12 2 -11
    12 2 -11
    12 -2 -11
    12 -2 -11
    -12 -2 11
    12 -2 -11
    12 2 -10
    12 -2 -10
    -12 -2 10
    12 -2 -10
    12 2 -10
    -12 -2 9
    12 2 -9
    12 -2 -9
    12 -2 -9
    12 2 -9
    -12 2 8
    12 -2 -8
    -12 -2 8
    12 -2 -8
    12 2 -8
    -12 2 7
    -12 2 7
    12 -2 -7
    -12 -2 7
    12 2 -7
    12 -2 -7
    12 -2 -6
    -12 -2 6
    -12 2 6
    -12 2 6
    -12 -2 6
    12 -2 -6
    12 2 -6
    -12 -2 6
    -12 -2 6
    -12 2 6
    -12 -2 5
    12 -2 -5
    12 -2 -5
    12 -2 -5
    -12 2 5
    -12 -2 5
    -12 2 5
    -12 -2 5
    -12 2 5
    -12 -2 5
    12 2 -5
    12 2 -4
    12 -2 -4
    -12 -2 4
    12 2 -4
    12 -2 -4
    -12 2 4
    -12 -2 4
    12 -2 -4
    -12 -2 4
    -12 2 4
    12 2 -4
    -12 -2 4
    12 -2 -4
    12 -2 -4
    12 2 -4
    -12 -2 4
    -12 2 4
    12 2 -3
    12 2 -3
    -12 -2 3
    12 -2 -3
    -12 2 3
    12 -2 -3
    12 -2 -3
    12 2 -3
    12 2 -3
    12 -2 -3
    12 2 -3
    12 -2 -3
    -12 2 3
    -12 -2 3
    12 -2 -2
    -12 -2 2
    12 -2 -2
    12 2 -2
    12 2 -2
    12 -2 -2
    12 2 -2
    12 -2 -2
    12 2 -2
    -12 -2 2
    -12 2 2
    12 2 -2
    12 2 -2
    12 2 -1
    12 -2 -1
    12 -2 -1
    12 2 -1
    12 2 -1
    12 -2 -1
    12 -2 -1
    12 2 -1
    12 2 -1
    -12 -2 1
    12 2 -1
    12 -2 -1
    12 2 -1
    12 2 0
    12 -2 0
    12 2 0
    -12 -2 0
    12 -2 0
    12 2 0
    12 2 0
    12 -2 0
    12 -2 0
    12 -2 1
    12 -2 1
    12 2 1
    12 -2 1
    12 -2 1
    12 2 1
    12 2 1
    12 -2 2
    12 2 2
    12 -2 2
    12 2 2
    12 -2 2
    12 2 2
    -12 2 -2
    -12 -2 -2
    12 2 2
    12 -2 3
    -12 -2 -3
    -12 2 -3
    12 2 3
    12 2 3
    12 -2 3
    12 2 3
    12 2 4
    -12 -2 -4
    -12 2 -4
    12 -2 4
    -12 -2 -5
    -12 2 -5
    12 -2 5
    -12 2 -6
    -12 -2 -6
    12 -2 6
    -12 -2 -7
    -12 2 -7
    12 -2 7
    12 -2 8
    -12 2 -8
    -12 -2 -8
    -12 4 16
    -12 4 15
    -12 -4 14
    12 -4 -14
    -12 4 14
    -12 4 13
    -12 -4 13
    12 -4 -13
    12 -4 -12
    -12 4 12
    12 4 -12
    -12 -4 12
    -12 -4 11
    12 -4 -11
    12 4 -11
    -12 4 11
    -12 -4 10
    12 -4 -10
    12 4 -10
    12 4 -10
    12 -4 -10
    -12 4 10
    -12 -4 10
    12 -4 -9
    12 4 -9
    -12 4 9
    12 -4 -9
    -12 -4 9
    12 4 -9
    -12 -4 9
    -12 4 9
    -12 -4 8
    -12 4 8
    -12 4 8
    -12 4 8
    -12 -4 8
    12 4 -8
    12 -4 -8
    12 4 -8
    -12 4 7
    -12 -4 7
    -12 4 7
    -12 4 7
    -12 4 7
    12 4 -7
    -12 -4 7
    12 4 -7
    -12 4 6
    -12 -4 6
    -12 -4 6
    -12 -4 6
    -12 4 6
    12 4 -6
    12 4 -6
    -12 4 6
    -12 4 5
    -12 4 5
    12 -4 -5
    -12 -4 5
    -12 -4 5
    -12 -4 5
    -12 4 5
    12 4 -5
    -12 -4 5
    -12 4 5
    12 4 -5
    12 -4 -4
    -12 -4 4
    -12 4 4
    12 4 -4
    12 -4 -4
    -12 -4 4
    -12 4 4
    12 -4 -3
    -12 -4 3
    -12 4 3
    12 4 -3
    -12 -4 3
    12 -4 -3
    -12 4 3
    12 -4 -2
    12 -4 -2
    12 4 -2
    -12 -4 2
    12 4 -2
    12 -4 -1
    12 4 -1
    -12 -4 1
    12 4 -1
    12 4 0
    12 4 0
    12 -4 0
    -12 -4 0
    12 4 0
    12 -4 1
    12 4 1
    12 4 2
    12 -4 2
    12 4 3
    12 -4 3
    12 -4 3
    12 4 4
    12 -4 4
    12 -4 4
    12 -4 5
    12 4 5
    12 -4 5
    12 4 6
    12 -4 6
    12 -4 6
    12 -4 7
    12 -4 7
    -12 -6 14
    -12 6 14
    -12 6 13
    -12 -6 13
    12 6 -12
    -12 6 12
    -12 -6 12
    -12 -6 11
    12 6 -11
    -12 6 11
    12 6 -10
    -12 6 10
    12 6 -9
    12 6 -8
    12 6 -7
    12 6 -6
    12 6 -5
    12 -6 -4
    12 6 -4
    -12 -6 3
    12 6 -3
    12 -6 -3
    12 6 -2
    -12 -6 2
    12 -6 -2
    12 6 -1
    12 -6 -1
    12 6 -1
    12 -6 0
    12 6 0
    12 -6 1
    12 -6 1
    12 6 1
    12 -6 2
    12 -6 2
    12 6 2
    12 -6 3
    12 -6 3
    12 6 3
    12 -6 4
    12 6 4
    12 -6 4
    12 6 5
    12 -6 5
    12 -6 5
    12 8 -9
    12 8 -8
    12 8 -7
    12 8 -6
    12 8 -5
    -12 -8 4
    12 8 -4
    -12 -8 3
    12 8 -3
    12 8 -3
    12 8 -2
    12 8 -2
    12 8 -1
    12 8 0
    13 -1 -18
    13 1 -18
    13 -1 -18
    13 1 -18
    13 -1 -17
    13 1 -17
    13 1 -17
    13 -1 -17
    13 -1 -16
    13 1 -16
    13 -1 -16
    13 -1 -15
    13 1 -15
    13 -1 -15
    13 1 -14
    13 -1 -14
    13 -1 -14
    13 -1 -13
    13 -1 -12
    13 1 -12
    13 -1 -12
    13 -1 -12
    13 -1 -11
    13 1 -11
    13 1 -11
    13 -1 -11
    13 -1 -10
    13 1 -10
    13 -1 -10
    13 -1 -10
    13 1 -10
    13 -1 -9
    13 1 -9
    -13 -1 9
    13 -1 -9
    13 -1 -9
    13 1 -9
    -13 -1 8
    13 1 -8
    13 -1 -8
    -13 1 8
    13 1 -8
    13 1 -7
    -13 1 7
    13 -1 -7
    -13 -1 7
    13 1 -7
    -13 1 7
    -13 -1 7
    -13 -1 7
    -13 1 7
    13 1 -6
    -13 -1 6
    -13 1 6
    13 -1 -6
    -13 -1 6
    13 1 -6
    -13 1 6
    13 -1 -6
    -13 -1 6
    -13 1 6
    -13 -1 6
    13 1 -5
    13 1 -5
    13 -1 -5
    -13 -1 5
    -13 1 5
    -13 -1 5
    -13 1 5
    -13 -1 5
    13 1 -5
    -13 1 5
    -13 -1 4
    -13 1 4
    13 1 -4
    13 -1 -4
    13 1 -4
    13 -1 -4
    13 1 -4
    13 1 -4
    -13 -1 4
    -13 1 4
    13 1 -4
    13 -1 -4
    -13 -1 4
    -13 1 4
    -13 1 3
    13 1 -3
    13 -1 -3
    13 1 -3
    13 1 -3
    13 -1 -3
    13 1 -3
    -13 1 3
    -13 -1 3
    13 1 -3
    13 -1 -3
    13 1 -2
    13 -1 -2
    13 1 -2
    13 1 -2
    13 1 -2
    -13 -1 2
    13 1 -2
    13 -1 -2
    -13 1 2
    13 -1 -2
    13 1 -2
    13 1 -1
    13 1 -1
    13 -1 -1
    13 1 -1
    13 -1 -1
    13 1 -1
    13 -1 -1
    13 -1 -1
    13 1 -1
    13 -1 -1
    13 1 0
    13 -1 0
    13 -1 0
    13 1 0
    13 1 0
    13 -1 0
    13 1 0
    13 -1 0
    13 1 0
    13 1 1
    13 -1 1
    13 1 1
    13 -1 1
    13 -1 1
    13 1 1
    13 -1 2
    13 1 2
    13 -1 2
    -13 -1 -2
    -13 1 -2
    13 1 2
    13 -1 2
    13 1 2
    13 1 2
    13 -1 2
    13 -1 3
    -13 -1 -3
    -13 1 -3
    -13 -1 -4
    -13 1 -4
    -13 1 -5
    -13 -1 -5
    13 -1 5
    -13 -1 -6
    -13 1 -6
    13 -1 6
    -13 1 -7
    -13 -1 -7
    13 -1 7
    13 -1 8
    -13 -1 -8
    -13 1 -8
    13 3 -17
    13 -3 -17
    13 -3 -16
    13 -3 -15
    -13 -3 14
    13 -3 -14
    -13 3 13
    13 -3 -13
    -13 -3 13
    13 3 -12
    -13 -3 12
    13 -3 -12
    -13 3 12
    13 -3 -11
    13 3 -11
    -13 3 11
    13 3 -11
    13 -3 -11
    -13 -3 11
    13 -3 -10
    13 -3 -10
    -13 3 10
    -13 -3 10
    -13 3 10
    13 3 -10
    -13 -3 10
    13 3 -10
    13 -3 -9
    -13 3 9
    -13 -3 9
    13 -3 -9
    -13 3 9
    13 3 -9
    -13 -3 9
    13 3 -9
    13 -3 -8
    13 -3 -8
    -13 3 8
    -13 3 8
    -13 3 8
    -13 -3 8
    13 3 -8
    13 3 -8
    -13 -3 8
    13 -3 -7
    -13 3 7
    13 -3 -7
    -13 3 7
    -13 -3 7
    -13 -3 7
    -13 3 7
    -13 -3 7
    -13 3 7
    13 3 -7
    13 3 -7
    -13 -3 7
    13 -3 -6
    13 -3 -6
    13 -3 -6
    -13 3 6
    -13 3 6
    -13 -3 6
    -13 -3 6
    13 3 -6
    13 3 -6
    -13 3 6
    -13 -3 6
    -13 -3 6
    -13 -3 5
    -13 3 5
    13 -3 -5
    -13 -3 5
    -13 -3 5
    13 3 -5
    13 3 -5
    -13 3 5
    -13 -3 5
    13 -3 -5
    -13 -3 4
    -13 3 4
    -13 3 4
    13 -3 -4
    13 -3 -4
    -13 -3 4
    -13 -3 4
    13 3 -4
    13 3 -4
    13 -3 -4
    13 3 -4
    13 -3 -3
    13 3 -3
    -13 -3 3
    -13 3 3
    -13 3 3
    13 -3 -3
    13 3 -3
    13 -3 -3
    -13 -3 3
    -13 -3 3
    13 3 -3
    13 3 -3
    13 -3 -3
    13 3 -3
    13 3 -2
    13 -3 -2
    13 -3 -2
    -13 -3 2
    13 3 -2
    -13 -3 2
    13 3 -2
    13 3 -2
    13 -3 -2
    13 3 -2
    13 -3 -1
    -13 -3 1
    13 3 -1
    -13 -3 1
    13 3 -1
    13 -3 -1
    13 3 -1
    13 -3 -1
    13 3 -1
    13 -3 0
    13 3 0
    13 -3 0
    13 3 0
    13 3 0
    13 3 0
    13 3 0
    13 -3 0
    13 3 1
    13 3 1
    13 -3 1
    13 -3 1
    13 3 1
    13 -3 1
    13 3 2
    13 3 2
    13 -3 2
    13 -3 2
    13 3 2
    13 -3 2
    13 3 3
    13 -3 3
    -13 3 -4
    13 3 4
    -13 -3 -4
    13 -3 4
    13 -3 4
    -13 -3 -5
    -13 3 -5
    13 -3 5
    13 -3 5
    -13 -3 -6
    -13 3 -6
    13 -3 6
    13 -3 6
    -13 -3 -7
    -13 3 -7
    13 -3 7
    13 -3 7
    -13 -3 -8
    -13 3 -8
    -13 5 15
    -13 5 14
    -13 -5 14
    -13 5 13
    -13 -5 13
    -13 -5 12
    13 5 -12
    -13 -5 11
    13 5 -11
    -13 5 11
    -13 5 10
    13 5 -10
    -13 -5 10
    -13 5 9
    -13 -5 9
    13 5 -9
    13 5 -8
    13 5 -7
    13 5 -6
    -13 5 6
    -13 5 5
    13 5 -5
    13 -5 -5
    -13 5 4
    13 5 -4
    13 -5 -4
    13 5 -3
    13 -5 -3
    13 5 -2
    13 -5 -2
    13 5 -1
    13 5 -1
    13 -5 -1
    13 -5 0
    13 5 0
    13 -5 1
    13 5 1
    13 -5 2
    13 5 2
    13 -5 2
    13 -5 3
    13 5 3
    13 -5 3
    13 -5 4
    13 5 4
    13 -5 4
    13 5 5
    13 -5 5
    13 -5 5
    13 5 6
    13 -5 6
    13 7 -12
    -13 -7 12
    13 7 -11
    -13 -7 11
    13 7 -10
    13 7 -9
    13 7 -8
    13 7 -7
    13 7 -6
    13 7 -5
    13 7 -4
    13 7 -3
    13 7 -2
    13 7 -2
    13 7 -1
    13 7 -1
    13 7 0
    13 7 1
    13 7 2
    13 -7 3
    14 0 -18
    14 0 -18
    14 0 -17
    14 0 -17
    14 0 -16
    14 0 -15
    14 0 -14
    14 0 -13
    14 0 -13
    14 0 -12
    14 0 -12
    14 0 -12
    14 0 -11
    14 0 -11
    14 0 -10
    14 0 -10
    14 0 -9
    -14 0 9
    -14 0 8
    14 0 -8
    -14 0 7
    -14 0 7
    -14 0 7
    14 0 -7
    -14 0 6
    -14 0 6
    14 0 -6
    -14 0 6
    14 0 -6
    14 0 -5
    -14 0 5
    -14 0 5
    14 0 -5
    14 0 -5
    -14 0 5
    14 0 -5
    -14 0 4
    14 0 -4
    14 0 -4
    -14 0 4
    14 0 -4
    14 0 -4
    -14 0 4
    14 0 -3
    14 0 -3
    14 0 -3
    14 0 -3
    -14 0 3
    14 0 -2
    14 0 -2
    14 0 -2
    14 0 -2
    14 0 -2
    -14 0 2
    14 0 -1
    14 0 -1
    14 0 -1
    14 0 -1
    14 0 -1
    14 0 0
    14 0 0
    14 0 0
    14 0 0
    14 0 1
    14 0 1
    14 0 1
    -14 0 -2
    14 0 2
    -14 0 -3
    14 0 4
    -14 0 -4
    14 0 5
    -14 0 -5
    -14 0 -6
    -14 0 -7
    14 2 -18
    14 -2 -17
    14 2 -17
    14 -2 -16
    14 2 -16
    14 -2 -15
    14 -2 -15
    14 -2 -14
    -14 -2 14
    14 -2 -14
    -14 -2 13
    14 -2 -13
    14 -2 -13
    14 -2 -13
    14 2 -13
    14 2 -12
    14 2 -12
    14 -2 -12
    -14 -2 12
    14 -2 -12
    14 -2 -11
    -14 -2 11
    14 -2 -11
    14 2 -11
    14 -2 -10
    14 2 -10
    14 -2 -10
    -14 -2 10
    -14 2 10
    14 -2 -9
    -14 2 9
    14 -2 -9
    14 2 -9
    -14 -2 9
    -14 -2 8
    14 -2 -8
    -14 2 8
    -14 -2 8
    -14 2 8
    14 -2 -8
    14 2 -8
    14 -2 -7
    14 -2 -7
    -14 2 7
    -14 -2 7
    -14 -2 7
    -14 2 7
    14 2 -7
    -14 -2 7
    -14 2 7
    -14 -2 7
    -14 -2 6
    -14 -2 6
    -14 2 6
    14 -2 -6
    -14 -2 6
    -14 2 6
    14 -2 -6
    14 -2 -6
    14 2 -6
    -14 -2 6
    -14 2 6
    -14 -2 5
    14 -2 -5
    14 -2 -5
    -14 -2 5
    -14 2 5
    -14 -2 5
    14 -2 -5
    14 -2 -5
    -14 -2 5
    -14 2 5
    14 2 -5
    -14 -2 4
    14 -2 -4
    -14 2 4
    14 2 -4
    14 -2 -4
    14 2 -4
    14 -2 -4
    14 2 -4
    14 2 -4
    14 -2 -4
    -14 -2 4
    -14 2 4
    14 -2 -3
    -14 2 3
    -14 -2 3
    14 2 -3
    -14 2 3
    14 2 -3
    14 -2 -3
    14 -2 -3
    14 2 -3
    14 2 -3
    14 2 -3
    -14 -2 3
    14 2 -3
    14 -2 -3
    14 -2 -2
    14 2 -2
    14 -2 -2
    14 2 -2
    14 2 -2
    14 -2 -2
    14 2 -2
    14 2 -2
    -14 -2 2
    14 2 -2
    14 2 -1
    14 -2 -1
    14 2 -1
    14 2 -1
    14 -2 -1
    14 2 -1
    14 2 -1
    14 2 -1
    14 -2 -1
    14 2 -1
    14 -2 -1
    14 2 0
    14 -2 0
    14 2 0
    14 2 0
    14 2 0
    14 2 0
    14 -2 0
    14 2 1
    14 -2 1
    14 2 1
    14 -2 1
    14 2 1
    14 -2 1
    14 2 1
    14 2 2
    14 -2 2
    14 -2 3
    -14 -2 -3
    -14 2 -3
    -14 -2 -4
    -14 2 -4
    14 -2 4
    14 -2 4
    -14 2 -5
    -14 -2 -5
    14 -2 5
    14 -2 6
    -14 2 -6
    -14 -2 -6
    -14 -2 -7
    -14 2 -7
    14 -2 7
    14 -4 -16
    -14 4 15
    -14 -4 15
    14 -4 -15
    -14 4 14
    14 -4 -14
    -14 -4 14
    14 4 -13
    -14 4 13
    -14 -4 13
    14 -4 -13
    -14 4 12
    -14 -4 12
    14 4 -12
    14 -4 -12
    -14 4 11
    -14 -4 11
    14 -4 -11
    14 4 -11
    -14 4 10
    14 -4 -10
    14 4 -10
    -14 -4 10
    -14 -4 9
    -14 4 9
    -14 -4 9
    -14 4 9
    14 -4 -9
    14 4 -9
    14 4 -8
    14 4 -8
    -14 4 8
    -14 -4 8
    -14 -4 8
    -14 -4 8
    -14 4 8
    -14 4 8
    -14 -4 7
    -14 -4 7
    -14 4 7
    -14 4 7
    -14 -4 7
    -14 4 7
    -14 -4 7
    14 4 -7
    14 4 -7
    -14 4 6
    14 -4 -6
    -14 -4 6
    -14 -4 6
    -14 -4 6
    -14 4 6
    14 4 -6
    14 4 -6
    -14 -4 6
    -14 4 5
    -14 -4 5
    14 -4 -5
    -14 -4 5
    -14 4 5
    14 4 -5
    -14 -4 5
    -14 -4 5
    14 4 -5
    -14 4 4
    -14 -4 4
    -14 4 4
    14 -4 -4
    14 4 -4
    -14 -4 4
    14 -4 -4
    14 4 -4
    -14 -4 4
    14 4 -3
    -14 -4 3
    -14 -4 3
    14 -4 -3
    14 -4 -3
    -14 4 3
    -14 -4 2
    14 -4 -2
    14 4 -2
    14 4 -2
    14 -4 -2
    -14 -4 2
    14 4 -1
    -14 -4 1
    14 4 -1
    14 -4 -1
    14 4 -1
    14 -4 0
    14 4 0
    14 -4 1
    14 4 1
    14 4 2
    14 -4 2
    14 4 3
    14 -4 3
    14 -4 3
    14 4 4
    14 -4 4
    14 -4 4
    14 -4 5
    14 -4 5
    14 -4 6
    -14 6 15
    -14 6 14
    -14 -6 14
    -14 -6 13
    -14 6 13
    14 6 -12
    -14 -6 12
    -14 -6 11
    14 6 -11
    -14 -6 10
    14 6 -10
    14 6 -9
    14 6 -8
    14 6 -7
    14 6 -6
    14 6 -5
    14 -6 -5
    14 -6 -4
    14 6 -4
    14 -6 -3
    14 6 -3
    14 6 -2
    14 6 -2
    14 -6 -2
    14 6 -1
    14 -6 -1
    14 6 -1
    14 6 0
    14 -6 0
    14 -6 1
    14 -6 1
    14 6 1
    14 6 2
    14 -6 2
    14 -6 3
    14 6 3
    14 -6 3
    14 -6 4
    14 6 4
    14 8 -8
    14 8 -7
    14 8 -6
    14 8 -5
    14 8 -4
    14 8 -3
    14 8 -3
    14 8 -2
    14 8 -2
    15 -1 -18
    15 -1 -18
    15 1 -18
    15 -1 -17
    15 1 -17
    15 -1 -17
    15 1 -16
    15 -1 -16
    15 -1 -16
    15 1 -15
    15 -1 -15
    15 -1 -14
    15 -1 -13
    15 1 -13
    15 -1 -13
    15 1 -12
    15 -1 -12
    15 -1 -12
    15 -1 -12
    15 1 -12
    15 -1 -11
    15 -1 -11
    15 1 -11
    15 1 -11
    15 -1 -10
    -15 1 10
    15 -1 -10
    15 -1 -10
    15 1 -10
    15 1 -10
    15 1 -9
    15 -1 -9
    -15 -1 9
    -15 1 9
    15 -1 -9
    15 1 -9
    -15 1 8
    -15 -1 8
    15 1 -8
    15 -1 -8
    15 1 -8
    -15 1 8
    -15 -1 8
    -15 -1 8
    -15 1 8
    -15 -1 7
    15 1 -7
    -15 1 7
    15 -1 -7
    -15 -1 7
    -15 1 7
    15 1 -7
    -15 1 7
    -15 -1 7
    -15 -1 6
    -15 1 6
    15 1 -6
    -15 -1 6
    15 -1 -6
    -15 1 6
    15 1 -6
    -15 1 6
    -15 -1 6
    -15 -1 5
    15 -1 -5
    15 1 -5
    -15 -1 5
    15 1 -5
    15 -1 -5
    15 1 -5
    -15 1 5
    15 -1 -5
    15 1 -5
    -15 1 5
    -15 -1 5
    15 1 -5
    -15 -1 5
    -15 1 5
    -15 1 4
    -15 -1 4
    15 -1 -4
    15 1 -4
    15 1 -4
    15 -1 -4
    15 1 -4
    15 -1 -4
    15 1 -4
    -15 -1 4
    -15 1 4
    15 1 -4
    15 1 -3
    15 -1 -3
    15 1 -3
    15 -1 -3
    15 -1 -3
    15 1 -3
    15 1 -3
    -15 1 3
    -15 -1 3
    15 1 -3
    15 -1 -3
    15 1 -3
    15 1 -2
    15 1 -2
    15 1 -2
    15 -1 -2
    15 1 -2
    15 -1 -2
    15 -1 -2
    15 1 -2
    15 -1 -1
    15 1 -1
    15 1 -1
    15 1 -1
    15 -1 -1
    15 -1 -1
    15 1 -1
    15 -1 -1
    15 1 -1
    15 -1 -1
    15 1 -1
    15 -1 0
    15 1 0
    15 1 0
    15 -1 0
    15 1 0
    15 -1 0
    15 1 0
    15 -1 0
    15 1 0
    15 -1 1
    15 1 1
    15 -1 1
    15 1 1
    15 -1 1
    15 1 1
    15 -1 2
    -15 -1 -3
    15 -1 3
    -15 -1 -4
    -15 1 -4
    15 -1 4
    -15 1 -5
    -15 -1 -5
    15 -1 5
    -15 -1 -6
    -15 1 -6
    15 -1 6
    -15 1 -7
    -15 -1 -7
    15 -3 -17
    15 -3 -16
    -15 -3 15
    15 -3 -15
    -15 -3 14
    15 -3 -14
    -15 -3 13
    15 -3 -13
    15 3 -13
    -15 -3 12
    15 -3 -12
    15 3 -12
    15 3 -11
    -15 -3 11
    15 -3 -11
    15 -3 -11
    15 -3 -10
    15 3 -10
    -15 3 10
    -15 -3 10
    15 -3 -10
    15 3 -10
    15 -3 -9
    15 -3 -9
    -15 3 9
    -15 -3 9
    15 3 -9
    -15 3 9
    -15 -3 9
    15 3 -9
    15 3 -8
    15 3 -8
    -15 3 8
    -15 -3 8
    -15 -3 8
    -15 -3 8
    -15 3 8
    15 -3 -8
    15 3 -7
    15 3 -7
    -15 3 7
    -15 -3 7
    -15 3 7
    -15 -3 7
    -15 -3 7
    -15 -3 7
    -15 3 7
    15 -3 -7
    15 -3 -6
    -15 3 6
    -15 -3 6
    -15 -3 6
    15 3 -6
    15 3 -6
    -15 -3 6
    -15 3 6
    -15 -3 6
    -15 -3 5
    -15 3 5
    15 -3 -5
    -15 -3 5
    15 -3 -5
    -15 -3 5
    -15 3 5
    15 3 -5
    15 3 -5
    -15 -3 5
    -15 3 5
    -15 -3 4
    -15 -3 4
    -15 3 4
    -15 3 4
    15 -3 -4
    15 -3 -4
    15 3 -4
    15 3 -4
    15 -3 -4
    15 3 -4
    15 3 -3
    15 -3 -3
    -15 3 3
    15 -3 -3
    15 3 -3
    15 -3 -3
    15 3 -3
    15 -3 -3
    -15 -3 3
    -15 3 3
    15 3 -3
    -15 -3 3
    15 -3 -2
    15 3 -2
    15 3 -2
    15 -3 -2
    15 3 -2
    15 -3 -2
    -15 -3 2
    15 3 -2
    15 -3 -1
    15 3 -1
    15 3 -1
    15 3 -1
    15 -3 -1
    15 3 -1
    15 3 -1
    15 -3 -1
    15 3 0
    15 3 0
    15 3 0
    15 -3 0
    15 -3 0
    15 3 0
    15 -3 0
    15 -3 1
    15 3 1
    15 3 2
    15 -3 2
    15 -3 3
    15 -3 4
    15 -3 4
    15 -3 5
    15 -3 5
    15 -3 6
    15 -3 6
    -15 5 16
    -15 5 15
    -15 -5 15
    -15 5 14
    -15 -5 14
    -15 5 13
    -15 -5 13
    15 5 -13
    -15 -5 12
    -15 5 12
    15 5 -12
    -15 -5 11
    -15 5 11
    15 5 -11
    15 5 -10
    -15 -5 10
    15 5 -9
    -15 -5 9
    15 5 -8
    -15 -5 8
    15 5 -7
    -15 -5 7
    15 5 -6
    15 -5 -6
    -15 -5 6
    15 5 -5
    15 -5 -5
    -15 -5 5
    15 5 -4
    15 -5 -4
    -15 -5 4
    15 5 -3
    15 -5 -3
    -15 -5 3
    15 5 -2
    15 -5 -2
    15 -5 -1
    15 5 -1
    15 -5 0
    15 5 0
    15 -5 1
    15 5 1
    15 -5 2
    15 5 2
    15 -5 2
    15 -5 3
    15 5 3
    15 -5 3
    15 -5 4
    15 5 4
    15 -5 4
    15 7 -12
    15 7 -11
    -15 -7 11
    15 7 -10
    -15 -7 10
    15 7 -9
    15 7 -8
    15 7 -7
    15 7 -6
    15 7 -5
    15 7 -4
    15 7 -3
    15 7 -3
    15 7 -2
    15 7 -2
    15 7 -1
    15 7 0
    16 0 -18
    16 0 -18
    16 0 -17
    16 0 -16
    16 0 -15
    16 0 -14
    16 0 -13
    16 0 -13
    16 0 -12
    16 0 -12
    16 0 -12
    16 0 -11
    16 0 -11
    16 0 -10
    -16 0 10
    16 0 -9
    -16 0 9
    -16 0 8
    16 0 -8
    -16 0 8
    -16 0 8
    16 0 -7
    -16 0 7
    -16 0 7
    -16 0 7
    -16 0 6
    16 0 -6
    -16 0 6
    16 0 -6
    -16 0 6
    16 0 -5
    -16 0 5
    16 0 -5
    -16 0 5
    16 0 -5
    -16 0 5
    -16 0 4
    16 0 -4
    16 0 -4
    16 0 -4
    16 0 -4
    -16 0 4
    16 0 -3
    16 0 -3
    16 0 -3
    16 0 -3
    -16 0 3
    16 0 -3
    16 0 -2
    16 0 -2
    16 0 -2
    16 0 -2
    16 0 -1
    16 0 -1
    16 0 -1
    16 0 -1
    16 0 -1
    16 0 0
    16 0 0
    16 0 0
    16 0 1
    16 0 1
    16 0 2
    16 0 3
    16 0 4
    -16 0 -4
    -16 0 -5
    -16 0 -6
    16 -2 -18
    16 2 -18
    16 -2 -17
    16 2 -17
    16 -2 -16
    16 -2 -15
    16 -2 -14
    -16 -2 13
    16 -2 -13
    16 2 -13
    -16 -2 12
    16 -2 -12
    16 2 -12
    16 -2 -11
    -16 2 11
    -16 -2 11
    16 -2 -11
    16 2 -11
    16 -2 -10
    16 -2 -10
    16 2 -10
    -16 2 10
    -16 -2 10
    -16 -2 10
    16 -2 -9
    16 -2 -9
    -16 2 9
    -16 -2 9
    -16 2 9
    -16 2 9
    -16 -2 9
    16 2 -9
    -16 -2 9
    16 2 -8
    16 -2 -8
    -16 -2 8
    -16 2 8
    -16 2 8
    -16 -2 8
    -16 2 8
    -16 -2 8
    16 -2 -8
    -16 -2 8
    16 -2 -7
    -16 -2 7
    -16 2 7
    16 -2 -7
    -16 2 7
    -16 -2 7
    16 2 -7
    -16 -2 7
    -16 2 7
    16 -2 -7
    -16 -2 7
    16 -2 -6
    -16 -2 6
    -16 2 6
    -16 -2 6
    16 -2 -6
    -16 -2 6
    -16 2 6
    -16 -2 6
    16 2 -6
    -16 -2 5
    -16 2 5
    16 2 -5
    16 -2 -5
    16 -2 -5
    16 2 -5
    -16 -2 5
    -16 2 5
    16 2 -5
    16 -2 -5
    -16 -2 5
    -16 2 5
    -16 -2 5
    -16 -2 4
    16 2 -4
    16 -2 -4
    -16 2 4
    16 2 -4
    16 -2 -4
    16 -2 -4
    16 2 -4
    16 2 -4
    -16 -2 4
    -16 2 4
    16 2 -3
    16 -2 -3
    16 2 -3
    16 -2 -3
    16 2 -3
    16 -2 -3
    16 -2 -3
    16 2 -3
    16 2 -3
    -16 -2 3
    -16 2 3
    16 2 -2
    16 2 -2
    16 -2 -2
    16 2 -2
    16 -2 -2
    16 2 -2
    16 -2 -2
    16 2 -2
    16 2 -1
    16 -2 -1
    16 2 -1
    16 -2 -1
    16 2 -1
    16 2 -1
    16 2 -1
    16 2 -1
    16 -2 -1
    16 2 -1
    16 -2 -1
    16 -2 0
    16 2 0
    16 -2 0
    16 2 0
    16 -2 1
    16 -2 2
    16 -2 3
    16 -2 4
    16 -2 4
    16 -2 5
    16 -2 5
    16 -2 6
    -16 -2 -6
    -16 2 -6
    16 -2 6
    16 -4 -17
    16 -4 -16
    -16 -4 16
    -16 -4 15
    16 -4 -15
    16 -4 -14
    -16 -4 14
    16 -4 -13
    -16 -4 13
    16 4 -13
    -16 4 12
    16 -4 -12
    -16 -4 12
    16 4 -12
    -16 4 11
    16 4 -11
    16 -4 -11
    -16 -4 11
    -16 4 10
    16 4 -10
    -16 4 10
    -16 -4 10
    16 -4 -10
    -16 -4 9
    16 4 -9
    -16 -4 9
    -16 4 9
    -16 -4 9
    -16 -4 8
    -16 -4 8
    -16 4 8
    16 4 -8
    -16 -4 8
    16 4 -7
    -16 -4 7
    -16 4 7
    -16 -4 7
    16 4 -7
    -16 -4 7
    -16 -4 6
    -16 4 6
    16 -4 -6
    -16 -4 6
    -16 -4 6
    -16 4 6
    16 4 -6
    16 4 -6
    -16 -4 6
    16 -4 -5
    16 4 -5
    -16 -4 5
    -16 4 5
    -16 -4 5
    16 4 -5
    16 -4 -4
    -16 -4 4
    16 4 -4
    -16 -4 4
    -16 4 4
    -16 -4 4
    16 4 -3
    -16 -4 3
    -16 -4 3
    16 4 -3
    16 -4 -3
    16 -4 -3
    16 4 -2
    16 -4 -2
    16 4 -2
    16 -4 -2
    16 -4 -1
    16 4 -1
    16 -4 0
    16 4 0
    16 -4 1
    16 4 1
    16 4 2
    16 -4 2
    16 -4 3
    16 -4 3
    16 -4 4
    16 -4 4
    16 -4 5
    -16 -6 14
    16 6 -13
    -16 -6 13
    -16 -6 12
    16 6 -12
    16 6 -11
    -16 -6 11
    -16 -6 10
    16 6 -10
    16 6 -9
    -16 -6 9
    -16 -6 8
    16 6 -8
    16 6 -7
    -16 -6 7
    16 6 -6
    16 -6 -6
    -16 -6 6
    -16 -6 5
    16 6 -5
    16 -6 -5
    16 -6 -4
    -16 -6 4
    16 6 -4
    16 -6 -3
    16 6 -3
    16 -6 -2
    16 6 -2
    16 6 -2
    16 -6 -1
    16 6 -1
    16 -6 0
    16 6 0
    16 -6 1
    16 -6 1
    16 6 1
    16 -6 2
    16 6 2
    16 -6 2
    16 -6 3
    16 8 -6
    16 8 -5
    16 8 -4
    16 8 -3
    17 -1 -18
    17 -1 -18
    17 1 -18
    17 1 -17
    17 -1 -17
    17 -1 -17
    17 1 -16
    17 -1 -16
    17 -1 -15
    17 1 -14
    17 -1 -14
    17 -1 -13
    17 1 -13
    17 -1 -12
    17 1 -12
    17 -1 -12
    17 -1 -12
    17 1 -12
    17 -1 -11
    -17 -1 11
    -17 1 11
    17 1 -11
    17 1 -11
    17 -1 -11
    17 1 -10
    -17 1 10
    -17 -1 10
    -17 1 10
    17 -1 -10
    17 1 -10
    17 -1 -10
    17 -1 -9
    -17 -1 9
    -17 1 9
    -17 1 9
    -17 -1 9
    17 -1 -9
    -17 1 9
    -17 -1 9
    17 1 -9
    17 1 -9
    17 1 -8
    -17 1 8
    -17 -1 8
    17 1 -8
    -17 -1 8
    -17 1 8
    17 -1 -8
    -17 1 8
    -17 -1 8
    17 1 -7
    -17 1 7
    -17 -1 7
    17 1 -7
    -17 -1 7
    -17 1 7
    -17 -1 7
    -17 1 7
    17 -1 -7
    -17 -1 6
    17 1 -6
    -17 -1 6
    17 1 -6
    -17 -1 6
    -17 1 6
    17 -1 -6
    -17 1 6
    17 1 -6
    17 -1 -5
    17 1 -5
    17 -1 -5
    17 1 -5
    17 1 -5
    -17 1 5
    -17 -1 5
    17 1 -5
    17 1 -5
    17 -1 -5
    -17 -1 5
    -17 1 5
    17 -1 -4
    17 1 -4
    17 1 -4
    17 -1 -4
    17 1 -4
    -17 1 4
    17 1 -4
    17 1 -4
    17 -1 -4
    -17 1 4
    -17 -1 4
    17 1 -3
    17 -1 -3
    -17 -1 3
    -17 1 3
    17 1 -3
    17 -1 -3
    17 1 -3
    17 -1 -3
    17 -1 -3
    17 1 -3
    17 1 -3
    17 1 -2
    17 -1 -2
    17 1 -2
    17 -1 -2
    17 1 -2
    17 -1 -2
    17 -1 -2
    17 1 -2
    17 1 -2
    17 1 -1
    17 -1 -1
    17 1 -1
    17 -1 0
    17 1 0
    17 -1 1
    17 1 1
    17 1 2
    17 -1 2
    17 1 3
    17 -1 3
    17 -1 4
    17 -1 4
    17 -1 5
    17 -1 5
    17 -1 6
    17 -3 -17
    -17 -3 16
    17 -3 -16
    -17 -3 15
    17 -3 -15
    17 3 -14
    -17 -3 14
    17 3 -13
    -17 -3 13
    17 -3 -13
    17 3 -12
    17 -3 -12
    -17 -3 12
    17 3 -11
    -17 -3 11
    17 -3 -11
    17 3 -10
    -17 -3 10
    -17 3 10
    -17 -3 10
    17 -3 -10
    17 3 -9
    -17 -3 9
    17 3 -9
    -17 -3 9
    17 -3 -9
    -17 -3 9
    -17 3 9
    -17 3 8
    -17 -3 8
    -17 -3 8
    17 3 -8
    17 3 -8
    -17 -3 8
    -17 3 8
    -17 3 7
    -17 -3 7
    17 -3 -7
    -17 -3 7
    17 3 -7
    17 3 -7
    -17 3 7
    -17 -3 7
    -17 -3 6
    -17 3 6
    -17 3 6
    17 -3 -6
    -17 -3 6
    -17 -3 6
    17 3 -6
    -17 -3 6
    -17 3 6
    17 3 -6
    17 -3 -5
    17 3 -5
    -17 3 5
    17 -3 -5
    17 -3 -5
    -17 -3 5
    17 3 -5
    17 3 -5
    -17 -3 5
    -17 3 5
    17 -3 -4
    17 3 -4
    17 -3 -4
    17 3 -4
    17 3 -4
    17 -3 -4
    -17 -3 4
    -17 3 4
    17 3 -4
    17 -3 -4
    -17 -3 4
    17 -3 -3
    17 -3 -3
    17 3 -3
    17 3 -3
    17 -3 -3
    17 3 -3
    17 3 -3
    17 -3 -3
    -17 -3 3
    17 -3 -2
    17 3 -2
    17 3 -2
    17 3 -2
    17 -3 -2
    17 3 -2
    17 -3 -2
    17 -3 -2
    17 3 -1
    17 -3 -1
    17 3 -1
    17 3 0
    17 -3 0
    17 3 0
    17 -3 1
    17 -3 2
    17 -3 3
    17 -3 4
    17 -3 4
    17 -3 5
    -17 -5 16
    -17 -5 15
    -17 -5 14
    17 5 -14
    -17 -5 13
    17 5 -13
    -17 -5 12
    17 5 -12
    -17 -5 11
    17 5 -11
    17 5 -10
    -17 -5 10
    17 5 -9
    -17 -5 9
    17 5 -8
    -17 -5 8
    17 5 -7
    -17 -5 7
    17 5 -6
    17 -5 -6
    -17 -5 6
    17 5 -5
    17 -5 -5
    -17 -5 5
    17 5 -4
    17 -5 -4
    -17 -5 4
    17 5 -3
    17 -5 -3
    17 -5 -2
    17 5 -2
    17 -5 -1
    17 5 -1
    17 -5 0
    17 5 0
    17 -5 1
    17 5 1
    17 -5 2
    17 5 2
    17 -5 2
    17 -5 3
    17 7 -13
    17 7 -12
    17 7 -11
    -17 -7 11
    17 7 -10
    -17 -7 10
    17 7 -9
    -17 -7 9
    -17 -7 8
    17 7 -8
    -17 -7 7
    17 7 -7
    17 7 -6
    -17 -7 6
    17 7 -5
    17 7 -4
    17 7 -3
    17 7 -3
    17 7 -2
    17 7 -1
    18 0 -19
    18 0 -18
    18 0 -17
    18 0 -16
    18 0 -15
    18 0 -14
    18 0 -13
    18 0 -12
    -18 0 12
    18 0 -12
    18 0 -11
    18 0 -11
    -18 0 11
    18 0 -10
    -18 0 10
    -18 0 10
    -18 0 10
    -18 0 9
    18 0 -9
    -18 0 9
    -18 0 9
    18 0 -8
    -18 0 8
    -18 0 8
    -18 0 8
    -18 0 7
    18 0 -7
    -18 0 7
    18 0 -7
    -18 0 7
    18 0 -6
    18 0 -6
    18 0 -6
    -18 0 6
    18 0 -6
    -18 0 6
    -18 0 6
    18 0 -5
    18 0 -5
    18 0 -5
    -18 0 5
    18 0 -5
    -18 0 5
    18 0 -4
    18 0 -4
    18 0 -4
    -18 0 4
    18 0 -4
    18 0 -4
    18 0 -3
    -18 0 3
    18 0 -3
    18 0 -3
    18 0 -3
    18 0 -2
    18 0 -2
    18 0 -1
    18 0 -1
    18 0 0
    18 0 1
    18 0 2
    18 0 3
    18 0 4
    18 0 5
    18 2 -18
    18 -2 -18
    18 -2 -17
    18 -2 -16
    18 -2 -15
    18 2 -14
    18 -2 -14
    18 2 -13
    18 -2 -13
    18 -2 -12
    18 2 -12
    18 -2 -12
    -18 -2 12
    18 2 -11
    -18 2 11
    -18 -2 11
    18 -2 -11
    18 -2 -11
    18 2 -10
    18 -2 -10
    -18 2 10
    -18 -2 10
    -18 2 10
    -18 -2 10
    -18 2 10
    -18 -2 10
    18 -2 -10
    -18 2 9
    -18 -2 9
    -18 2 9
    18 2 -9
    -18 -2 9
    -18 2 9
    18 -2 -9
    -18 -2 9
    18 -2 -8
    -18 2 8
    -18 2 8
    -18 -2 8
    -18 -2 8
    -18 2 8
    -18 -2 8
    18 2 -8
    -18 -2 7
    18 2 -7
    -18 -2 7
    -18 2 7
    -18 2 7
    18 -2 -7
    -18 -2 7
    -18 -2 6
    -18 2 6
    18 -2 -6
    18 -2 -6
    -18 2 6
    -18 -2 6
    -18 -2 6
    -18 2 6
    18 2 -6
    18 -2 -5
    18 2 -5
    18 -2 -5
    18 2 -5
    18 2 -5
    18 -2 -5
    -18 -2 5
    -18 2 5
    -18 2 5
    18 -2 -4
    18 -2 -4
    18 2 -4
    18 2 -4
    18 -2 -4
    18 2 -4
    18 -2 -4
    -18 -2 4
    -18 2 4
    18 2 -4
    18 2 -3
    18 -2 -3
    18 2 -3
    18 -2 -3
    18 2 -3
    18 -2 -3
    18 -2 -3
    18 2 -3
    18 2 -2
    18 -2 -2
    18 2 -2
    18 -2 -2
    18 2 -2
    18 -2 -1
    18 2 -1
    18 -2 0
    18 -2 1
    18 -2 2
    18 -2 3
    18 -2 4
    18 -2 4
    18 -2 5
    18 -2 5
    -18 -4 17
    18 -4 -17
    -18 -4 16
    18 -4 -16
    -18 -4 15
    18 -4 -15
    -18 -4 14
    18 -4 -14
    18 4 -14
    -18 -4 13
    18 -4 -13
    18 4 -13
    -18 -4 12
    18 4 -12
    18 4 -11
    -18 4 11
    -18 -4 11
    -18 4 10
    18 4 -10
    -18 -4 10
    -18 4 9
    -18 -4 9
    18 4 -9
    -18 4 8
    -18 -4 8
    -18 -4 8
    18 4 -8
    18 4 -7
    -18 4 7
    -18 -4 7
    18 -4 -7
    -18 -4 7
    -18 -4 7
    18 4 -6
    18 4 -6
    18 -4 -6
    -18 -4 6
    -18 -4 6
    18 4 -5
    18 -4 -5
    -18 -4 5
    -18 -4 5
    -18 -4 4
    18 4 -4
    18 -4 -4
    18 4 -3
    18 -4 -3
    18 4 -3
    18 4 -2
    18 -4 -2
    18 4 -2
    18 -4 -1
    18 4 -1
    18 -4 0
    18 4 0
    18 4 1
    18 -4 1
    18 -4 2
    18 -4 3
    18 -4 3
    -18 -6 14
    18 6 -14
    18 6 -13
    -18 -6 13
    -18 -6 12
    18 6 -12
    18 6 -11
    -18 -6 11
    -18 -6 10
    18 6 -10
    18 6 -9
    -18 -6 9
    18 6 -8
    -18 -6 8
    -18 -6 7
    18 6 -7
    18 6 -6
    18 -6 -6
    -18 -6 6
    18 6 -5
    18 -6 -5
    18 6 -4
    18 -6 -4
    18 6 -3
    18 -6 -3
    18 6 -3
    18 -6 -2
    18 6 -2
    18 6 -1
    18 -6 -1
    18 -6 0
    18 6 0
    18 -6 1
    18 6 1
    19 -1 -18
    19 1 -18
    19 1 -17
    19 -1 -17
    19 -1 -16
    19 -1 -15
    19 -1 -14
    19 1 -14
    19 -1 -13
    -19 -1 13
    19 1 -13
    19 1 -12
    19 -1 -12
    -19 -1 12
    -19 1 11
    -19 -1 11
    19 1 -11
    -19 1 11
    -19 -1 11
    -19 1 11
    19 -1 -11
    19 1 -11
    19 -1 -11
    -19 -1 10
    -19 1 10
    -19 1 10
    -19 -1 10
    -19 1 10
    -19 -1 10
    19 -1 -10
    19 -1 -10
    19 1 -10
    19 1 -10
    -19 -1 9
    -19 1 9
    -19 1 9
    -19 -1 9
    -19 1 9
    -19 -1 9
    19 -1 -9
    19 -1 -9
    19 1 -9
    19 1 -9
    -19 -1 8
    -19 1 8
    19 1 -8
    -19 1 8
    19 1 -8
    -19 -1 8
    -19 1 8
    -19 -1 8
    -19 -1 7
    19 1 -7
    -19 -1 7
    19 1 -7
    -19 -1 7
    -19 1 7
    -19 1 7
    19 -1 -7
    19 1 -7
    19 -1 -6
    19 1 -6
    19 1 -6
    19 -1 -6
    19 1 -6
    -19 1 6
    -19 -1 6
    19 1 -6
    -19 -1 6
    -19 1 6
    19 1 -6
    19 -1 -6
    -19 -1 6
    -19 1 6
    19 -1 -5
    19 1 -5
    19 1 -5
    19 1 -5
    19 -1 -5
    -19 1 5
    19 1 -5
    19 1 -5
    19 -1 -5
    -19 -1 5
    -19 1 5
    19 1 -4
    19 -1 -4
    -19 -1 4
    -19 1 4
    19 1 -4
    19 -1 -4
    19 -1 -4
    19 1 -4
    19 1 -4
    19 -1 -4
    19 1 -4
    19 1 -3
    19 -1 -3
    19 1 -3
    19 1 -3
    19 -1 -3
    19 1 -2
    19 -1 -2
    19 1 -2
    19 -1 -2
    19 1 -1
    19 -1 -1
    19 1 -1
    19 1 0
    19 -1 0
    19 1 1
    19 -1 1
    19 -1 2
    19 -1 3
    19 -1 4
    19 -1 4
    19 -3 -18
    19 -3 -17
    19 -3 -16
    -19 -3 16
    19 -3 -15
    -19 -3 15
    19 -3 -14
    19 3 -14
    19 -3 -13
    -19 -3 13
    19 3 -13
    -19 -3 12
    19 3 -12
    -19 -3 12
    -19 3 12
    19 -3 -12
    -19 -3 11
    -19 3 11
    -19 -3 11
    19 3 -11
    19 3 -10
    -19 -3 10
    -19 3 10
    -19 -3 10
    19 3 -9
    -19 -3 9
    -19 -3 9
    -19 3 9
    19 -3 -8
    -19 -3 8
    -19 -3 8
    -19 3 8
    19 3 -8
    -19 -3 8
    19 3 -8
    -19 -3 7
    -19 3 7
    19 -3 -7
    -19 -3 7
    -19 -3 7
    -19 3 7
    19 3 -7
    -19 -3 7
    19 3 -7
    19 -3 -6
    19 -3 -6
    -19 -3 6
    -19 3 6
    19 3 -6
    -19 -3 6
    19 3 -6
    19 -3 -5
    -19 -3 5
    -19 3 5
    19 3 -5
    19 -3 -5
    19 -3 -5
    19 3 -5
    19 -3 -5
    19 3 -5
    -19 -3 5
    19 -3 -4
    19 3 -4
    19 -3 -4
    19 3 -4
    19 -3 -4
    -19 3 4
    19 3 -4
    19 -3 -4
    19 3 -4
    19 -3 -3
    19 3 -3
    19 -3 -3
    19 3 -3
    19 -3 -2
    19 3 -2
    19 -3 -2
    19 3 -2
    19 3 -1
    19 -3 -1
    19 3 -1
    19 -3 0
    19 3 0
    19 -3 1
    19 3 1
    19 -3 2
    19 -3 3
    19 -3 3
    -19 -5 16
    -19 -5 15
    19 5 -14
    -19 -5 14
    19 5 -13
    -19 -5 13
    -19 -5 12
    19 5 -12
    -19 -5 11
    19 5 -11
    -19 -5 10
    19 5 -10
    19 5 -9
    -19 -5 9
    -19 -5 8
    19 5 -8
    -19 -5 7
    19 -5 -7
    19 5 -7
    -19 -5 6
    19 -5 -6
    19 5 -6
    19 -5 -5
    19 5 -5
    19 -5 -4
    19 5 -4
    19 -5 -3
    19 -5 -2
    19 5 -2
    19 -5 -1
    19 5 -1
    19 -5 0
    19 5 0
    19 -5 1
    19 5 1
    19 7 -11
    -19 -7 10
    19 7 -10
    -19 -7 9
    19 7 -9
    -19 -7 8
    19 7 -8
    19 7 -7
    -19 -7 7
    19 -7 -6
    19 7 -6
    19 -7 -5
    19 7 -5
    19 7 -4
    19 -7 -4
    19 7 -4
    19 7 -3
    20 0 -18
    20 0 -17
    20 0 -16
    20 0 -15
    20 0 -14
    20 0 -13
    -20 0 12
    -20 0 11
    -20 0 11
    -20 0 10
    20 0 -10
    -20 0 10
    -20 0 10
    -20 0 9
    20 0 -9
    -20 0 9
    -20 0 9
    -20 0 8
    20 0 -8
    -20 0 8
    -20 0 8
    20 0 -7
    20 0 -7
    -20 0 7
    -20 0 7
    -20 0 7
    20 0 -6
    20 0 -6
    20 0 -6
    20 0 -6
    -20 0 6
    -20 0 6
    20 0 -5
    20 0 -5
    20 0 -5
    -20 0 5
    20 0 -4
    20 0 -4
    20 0 -3
    20 0 -3
    20 0 -2
    20 0 -2
    20 0 -1
    20 0 0
    20 0 1
    20 0 2
    20 0 3
    20 0 4
    20 -2 -18
    20 -2 -17
    20 -2 -16
    20 -2 -15
    20 2 -15
    20 2 -14
    20 -2 -14
    20 2 -13
    20 -2 -13
    -20 -2 12
    -20 2 12
    20 2 -12
    20 -2 -12
    -20 -2 11
    -20 2 11
    20 2 -11
    -20 2 11
    20 -2 -11
    -20 -2 10
    -20 2 10
    20 2 -10
    -20 2 10
    -20 -2 9
    -20 2 9
    20 2 -9
    -20 2 9
    -20 2 8
    -20 -2 8
    20 2 -8
    -20 -2 8
    20 -2 -8
    20 2 -7
    -20 -2 7
    -20 2 7
    20 -2 -7
    -20 -2 7
    -20 2 7
    20 -2 -6
    20 -2 -6
    20 2 -6
    20 -2 -6
    -20 -2 6
    -20 2 6
    20 2 -6
    20 2 -5
    20 -2 -5
    20 2 -5
    -20 -2 5
    -20 2 5
    20 -2 -5
    20 -2 -4
    20 2 -4
    20 2 -4
    -20 -2 4
    -20 2 4
    20 -2 -4
    20 2 -3
    20 -2 -3
    20 -2 -3
    20 2 -3
    20 -2 -2
    20 -2 -2
    20 2 -2
    20 -2 -1
    20 2 -1
    20 -2 0
    20 2 0
    20 -2 1
    20 -2 2
    20 -2 3
    -20 -4 17
    20 -4 -17
    -20 -4 16
    20 -4 -16
    -20 -4 15
    20 4 -15
    20 4 -14
    -20 -4 14
    20 4 -13
    -20 -4 13
    20 4 -12
    -20 -4 12
    -20 -4 11
    20 4 -11
    -20 4 10
    20 4 -10
    -20 -4 10
    -20 -4 9
    20 4 -9
    -20 4 9
    20 4 -8
    -20 4 8
    -20 -4 8
    20 -4 -8
    -20 -4 8
    20 4 -7
    -20 -4 7
    20 -4 -7
    -20 -4 7
    20 4 -6
    20 -4 -6
    -20 -4 6
    -20 -4 6
    20 4 -5
    -20 -4 5
    20 -4 -5
    20 4 -4
    20 -4 -4
    20 4 -4
    20 -4 -3
    20 4 -3
    20 -4 -2
    20 4 -2
    20 -4 -1
    20 4 -1
    20 -4 0
    20 -4 1
    20 -4 2
    20 6 -14
    20 6 -13
    -20 -6 13
    20 6 -12
    -20 -6 12
    20 6 -11
    -20 -6 11
    -20 -6 10
    20 6 -10
    20 6 -9
    -20 -6 9
    -20 -6 8
    20 6 -8
    20 6 -7
    20 -6 -7
    -20 -6 7
    20 6 -6
    20 -6 -6
    20 -6 -5
    20 6 -5
    20 6 -4
    20 -6 -4
    20 6 -3
    20 -6 -3
    20 6 -2
    20 -6 -2
    20 -6 -1
    20 6 -1
    21 -1 -18
    21 1 -18
    21 -1 -17
    21 -1 -16
    21 1 -15
    21 -1 -15
    21 1 -14
    21 -1 -14
    21 1 -13
    21 -1 -13
    21 -1 -12
    -21 -1 12
    -21 1 12
    21 1 -12
    -21 -1 11
    -21 1 11
    21 1 -11
    21 1 -10
    -21 1 10
    -21 -1 10
    -21 1 10
    -21 -1 9
    -21 1 9
    -21 1 9
    21 1 -9
    21 -1 -9
    -21 -1 9
    -21 1 9
    21 1 -9
    -21 -1 8
    -21 1 8
    21 -1 -8
    21 1 -8
    -21 1 8
    21 -1 -8
    21 1 -8
    -21 1 7
    21 1 -7
    21 -1 -7
    21 1 -7
    -21 -1 7
    -21 1 7
    -21 -1 7
    -21 1 7
    21 -1 -7
    21 1 -7
    21 -1 -6
    21 1 -6
    21 1 -6
    -21 1 6
    21 -1 -6
    21 1 -6
    -21 -1 6
    -21 1 6
    21 -1 -5
    21 1 -5
    -21 -1 5
    -21 1 5
    21 1 -5
    21 1 -5
    21 -1 -5
    21 -1 -4
    21 1 -4
    -21 -1 4
    -21 1 4
    21 1 -4
    21 -1 -4
    21 1 -4
    21 -1 -3
    21 1 -3
    21 1 -3
    21 -1 -3
    21 -1 -2
    21 1 -2
    21 -1 -2
    21 1 -1
    21 -1 -1
    21 -1 0
    21 -1 1
    21 -1 2
    21 -1 3
    21 -3 -18
    21 -3 -17
    21 -3 -16
    21 3 -15
    21 -3 -15
    -21 -3 15
    21 3 -14
    -21 -3 14
    21 -3 -14
    21 3 -13
    -21 -3 13
    -21 3 13
    -21 -3 13
    21 3 -12
    -21 -3 12
    -21 3 12
    -21 -3 12
    21 3 -11
    -21 -3 11
    -21 3 11
    -21 -3 11
    21 3 -10
    -21 -3 10
    -21 -3 10
    -21 3 10
    -21 -3 9
    -21 3 9
    21 3 -9
    -21 -3 9
    -21 -3 8
    21 -3 -8
    -21 -3 8
    -21 3 8
    21 3 -8
    -21 3 8
    -21 -3 8
    21 -3 -7
    21 3 -7
    -21 -3 7
    -21 3 7
    -21 -3 7
    21 -3 -6
    21 3 -6
    21 -3 -6
    -21 -3 6
    -21 3 6
    -21 -3 6
    21 3 -5
    21 -3 -5
    -21 3 5
    -21 -3 5
    21 3 -5
    21 -3 -5
    21 3 -4
    21 3 -4
    21 -3 -4
    21 3 -3
    21 -3 -3
    21 3 -3
    21 -3 -3
    21 -3 -2
    21 3 -2
    21 -3 -2
    21 3 -1
    21 -3 -1
    21 3 0
    21 -3 0
    21 3 1
    21 -3 1
    21 3 2
    21 -3 2
    -21 -5 15
    21 5 -15
    -21 -5 14
    21 5 -14
    -21 -5 13
    21 5 -13
    -21 -5 12
    21 5 -12
    -21 -5 11
    21 5 -11
    -21 -5 10
    21 5 -10
    -21 -5 9
    21 5 -9
    21 5 -8
    -21 -5 8
    21 -5 -8
    -21 -5 7
    21 -5 -7
    21 5 -7
    21 -5 -6
    21 5 -6
    21 -5 -5
    21 5 -5
    21 -5 -4
    21 5 -3
    21 -5 -3
    21 5 -2
    21 -5 -2
    21 5 -1
    21 -5 -1
    21 -5 0
    -21 -7 10
    -21 -7 9
    21 7 -9
    -21 -7 8
    21 7 -8
    21 7 -7
    21 7 -6
    21 -7 -6
    21 7 -5
    21 -7 -5
    21 -7 -4
    22 0 -19
    22 0 -18
    22 0 -17
    22 0 -16
    22 0 -15
    22 0 -14
    -22 0 13
    22 0 -13
    -22 0 12
    -22 0 11
    -22 0 11
    -22 0 10
    -22 0 10
    -22 0 9
    -22 0 9
    22 0 -9
    22 0 -8
    22 0 -8
    -22 0 8
    -22 0 8
    -22 0 8
    -22 0 7
    -22 0 7
    22 0 -7
    22 0 -7
    22 0 -6
    22 0 -6
    -22 0 6
    22 0 -5
    22 0 -5
    -22 0 5
    22 0 -4
    22 0 -4
    22 0 -3
    22 0 -3
    22 0 -2
    22 0 -2
    22 0 -1
    22 0 -1
    22 0 0
    22 0 1
    22 0 2
    22 -2 -18
    22 -2 -17
    22 -2 -16
    22 2 -16
    22 -2 -15
    22 2 -15
    -22 -2 14
    -22 2 14
    22 2 -14
    22 -2 -14
    22 -2 -13
    22 2 -13
    -22 -2 13
    -22 2 13
    -22 -2 12
    -22 2 12
    22 2 -12
    22 2 -11
    -22 -2 11
    -22 2 11
    -22 -2 10
    -22 2 10
    22 2 -10
    -22 -2 9
    -22 2 9
    22 2 -9
    22 -2 -8
    -22 -2 8
    -22 2 8
    -22 -2 8
    -22 2 8
    22 2 -8
    22 2 -7
    -22 -2 7
    -22 2 7
    22 -2 -7
    22 -2 -6
    22 2 -6
    22 -2 -6
    -22 -2 6
    -22 2 6
    22 2 -6
    22 2 -5
    -22 -2 5
    -22 2 5
    22 -2 -5
    22 2 -5
    22 -2 -5
    22 -2 -4
    22 -2 -4
    22 2 -4
    22 2 -4
    22 -2 -3
    22 2 -3
    22 -2 -3
    22 2 -2
    22 -2 -2
    22 -2 -2
    22 -2 -1
    22 2 -1
    22 -2 -1
    22 2 0
    22 -2 0
    22 2 1
    22 -2 1
    22 -2 2
    -22 -4 17
    -22 -4 16
    22 4 -15
    -22 -4 15
    22 4 -14
    -22 -4 14
    22 4 -13
    -22 -4 13
    22 4 -12
    -22 -4 12
    22 4 -11
    -22 -4 11
    22 4 -10
    -22 -4 10
    -22 -4 9
    22 4 -9
    22 4 -8
    -22 -4 8
    22 -4 -8
    22 4 -7
    -22 -4 7
    22 -4 -7
    22 -4 -6
    22 4 -6
    22 4 -5
    22 -4 -5
    22 -4 -4
    22 4 -3
    22 -4 -3
    22 -4 -2
    22 -4 -1
    22 -4 0
    22 6 -14
    -22 -6 13
    22 6 -13
    -22 -6 12
    22 6 -12
    22 6 -11
    -22 -6 11
    22 6 -10
    -22 -6 10
    22 6 -9
    -22 -6 9
    22 6 -8
    -22 -6 8
    22 -6 -7
    22 6 -7
    22 6 -6
    22 -6 -6
    22 -6 -5
    22 -6 -4
    22 6 -4
    22 -6 -3
    22 6 -3
    23 -1 -19
    23 -1 -18
    23 -1 -17
    23 1 -16
    23 -1 -16
    23 1 -15
    23 -1 -15
    23 1 -14
    23 -1 -14
    -23 -1 14
    -23 1 14
    -23 -1 13
    -23 1 13
    23 1 -13
    -23 -1 12
    -23 1 12
    23 1 -12
    -23 -1 11
    -23 1 11
    23 1 -11
    -23 -1 10
    -23 1 10
    23 1 -10
    23 1 -9
    23 -1 -9
    -23 -1 9
    -23 1 9
    23 -1 -8
    -23 -1 8
    -23 1 8
    23 1 -8
    -23 -1 8
    -23 1 8
    23 1 -8
    23 1 -7
    -23 -1 7
    -23 1 7
    23 -1 -7
    23 -1 -7
    -23 -1 6
    -23 1 6
    23 -1 -6
    23 -1 -6
    23 1 -6
    23 1 -6
    -23 -1 5
    -23 1 5
    23 1 -5
    23 1 -5
    23 -1 -5
    23 -1 -5
    23 -1 -4
    23 1 -4
    23 -1 -4
    23 -1 -3
    23 1 -3
    23 -1 -3
    23 -1 -2
    23 1 -2
    23 -1 -2
    23 -1 -1
    23 1 -1
    23 -1 -1
    23 1 0
    23 -1 0
    23 -1 1
    23 -1 2
    23 -3 -18
    23 -3 -17
    23 3 -16
    -23 3 15
    23 3 -15
    -23 -3 14
    -23 3 14
    23 3 -14
    23 3 -13
    -23 -3 13
    -23 3 13
    -23 -3 13
    23 3 -12
    -23 3 12
    -23 -3 12
    -23 -3 12
    23 3 -11
    -23 -3 11
    -23 3 11
    -23 -3 11
    23 3 -10
    -23 -3 10
    -23 -3 10
    -23 3 10
    23 -3 -9
    23 3 -9
    -23 -3 9
    -23 3 9
    -23 3 9
    -23 -3 9
    23 -3 -8
    -23 -3 8
    -23 3 8
    23 3 -8
    -23 -3 7
    -23 3 7
    23 -3 -7
    23 3 -7
    23 -3 -6
    -23 -3 6
    -23 3 6
    23 3 -6
    23 -3 -6
    23 3 -5
    23 3 -5
    23 -3 -5
    23 -3 -5
    23 3 -4
    23 -3 -4
    23 -3 -4
    23 -3 -3
    23 3 -3
    23 -3 -3
    23 -3 -2
    23 3 -2
    23 -3 -2
    23 -3 -1
    23 3 -1
    23 -3 -1
    23 3 0
    23 -3 0
    23 3 1
    23 5 -16
    -23 -5 15
    23 5 -15
    -23 -5 14
    23 5 -14
    -23 -5 13
    23 5 -13
    -23 -5 12
    23 5 -12
    -23 -5 11
    23 5 -11
    23 5 -10
    -23 -5 10
    23 5 -9
    -23 -5 9
    23 5 -8
    23 -5 -8
    -23 -5 8
    23 -5 -7
    23 5 -7
    23 5 -6
    23 -5 -6
    23 -5 -5
    23 -5 -4
    23 5 -4
    23 -5 -3
    23 5 -3
    23 -5 -2
    24 0 -18
    24 0 -17
    24 0 -16
    -24 0 15
    24 0 -15
    -24 0 14
    24 0 -14
    -24 0 13
    24 0 -13
    -24 0 12
    -24 0 11
    -24 0 10
    -24 0 9
    -24 0 9
    24 0 -8
    -24 0 8
    -24 0 7
    24 0 -7
    24 0 -7
    -24 0 6
    24 0 -6
    24 0 -6
    24 0 -5
    24 0 -5
    24 0 -5
    -24 0 5
    24 0 -4
    24 0 -4
    24 0 -3
    24 0 -3
    24 0 -2
    24 0 -2
    24 0 -1
    24 0 -1
    24 0 0
    24 -2 -18
    24 -2 -17
    24 -2 -16
    24 2 -16
    24 2 -15
    -24 -2 15
    -24 2 15
    24 2 -14
    -24 -2 14
    -24 2 14
    24 2 -13
    -24 -2 13
    -24 2 13
    24 2 -12
    -24 -2 12
    -24 2 12
    24 2 -11
    -24 -2 11
    -24 2 11
    24 2 -10
    -24 -2 10
    -24 2 10
    24 -2 -9
    24 2 -9
    -24 -2 9
    -24 2 9
    -24 -2 9
    -24 2 9
    24 -2 -8
    -24 -2 8
    -24 2 8
    24 2 -8
    24 2 -7
    -24 -2 7
    -24 2 7
    24 -2 -7
    24 -2 -7
    24 -2 -6
    24 2 -6
    24 -2 -6
    -24 -2 6
    -24 2 6
    24 2 -6
    24 2 -5
    24 -2 -5
    24 2 -5
    24 -2 -5
    24 -2 -4
    24 -2 -4
    24 2 -4
    24 -2 -3
    24 -2 -3
    24 2 -3
    24 -2 -2
    24 -2 -2
    24 2 -2
    24 -2 -1
    24 -2 -1
    24 2 -1
    24 -2 0
    24 -2 0
    24 2 0
    -24 -4 16
    24 4 -16
    -24 -4 15
    24 4 -15
    -24 -4 14
    24 4 -14
    -24 -4 13
    24 4 -13
    -24 -4 12
    24 4 -12
    -24 -4 11
    24 4 -11
    24 4 -10
    -24 -4 10
    -24 -4 9
    24 4 -9
    24 -4 -9
    24 4 -8
    24 -4 -8
    -24 -4 8
    24 4 -7
    24 -4 -7
    24 -4 -6
    24 4 -6
    24 -4 -5
    24 -4 -4
    24 -4 -3
    24 -4 -2
    24 6 -12
    -24 -6 12
    -24 -6 11
    24 6 -11
    24 6 -10
    -24 -6 10
    -24 -6 9
    24 6 -9
    24 6 -8
    24 -6 -8
    24 6 -7
    24 -6 -7
    24 -6 -6
    24 6 -5
    25 -1 -19
    25 -1 -18
    25 -1 -17
    25 1 -17
    -25 -1 16
    -25 1 16
    25 1 -16
    25 -1 -16
    -25 -1 15
    -25 1 15
    25 1 -15
    -25 -1 14
    -25 1 14
    25 1 -14
    -25 -1 13
    -25 1 13
    25 1 -13
    -25 -1 12
    -25 1 12
    25 1 -12
    -25 -1 11
    -25 1 11
    25 1 -11
    -25 -1 10
    -25 1 10
    25 1 -10
    25 -1 -9
    -25 -1 9
    -25 1 9
    25 1 -9
    -25 -1 9
    -25 1 9
    25 1 -8
    25 -1 -8
    -25 -1 8
    -25 1 8
    25 1 -7
    25 -1 -7
    -25 -1 7
    -25 1 7
    25 -1 -7
    25 -1 -6
    25 1 -6
    25 1 -6
    25 -1 -6
    -25 -1 6
    -25 1 6
    25 -1 -5
    25 -1 -5
    25 -1 -4
    25 1 -4
    25 -1 -4
    25 -1 -3
    25 1 -3
    25 -1 -3
    25 -1 -2
    25 1 -2
    25 -1 -2
    25 -1 -1
    25 1 -1
    25 -1 -1
    25 -1 0
    25 1 0
    25 -1 0
    -25 -3 17
    -25 3 17
    25 3 -17
    -25 -3 16
    -25 3 16
    25 3 -16
    -25 -3 15
    -25 3 15
    25 3 -15
    -25 -3 14
    -25 3 14
    25 3 -14
    -25 -3 13
    -25 3 13
    25 3 -13
    -25 -3 12
    -25 3 12
    25 3 -12
    -25 3 11
    -25 -3 11
    25 3 -11
    -25 -3 10
    -25 3 10
    -25 -3 10
    -25 3 10
    25 3 -10
    25 -3 -9
    -25 -3 9
    -25 3 9
    25 3 -9
    25 -3 -8
    25 3 -8
    -25 -3 8
    -25 3 8
    25 3 -7
    -25 -3 7
    -25 3 7
    25 -3 -7
    25 -3 -7
    -25 3 6
    25 -3 -6
    25 -3 -6
    25 3 -6
    25 -3 -5
    25 3 -5
    25 -3 -5
    25 -3 -4
    25 3 -4
    25 -3 -4
    25 -3 -3
    25 -3 -3
    25 3 -3
    25 -3 -2
    25 -3 -2
    25 3 -2
    25 -3 -1
    25 3 -1
    25 5 -15
    25 5 -14
    -25 -5 14
    25 5 -13
    -25 -5 13
    25 5 -12
    -25 -5 12
    25 5 -11
    -25 -5 11
    25 5 -10
    -25 -5 10
    25 5 -9
    25 5 -8
    25 -5 -8
    25 5 -7
    25 -5 -7
    25 -5 -6
    25 -5 -5
    26 0 -18
    -26 0 17
    26 0 -17
    26 0 -16
    -26 0 16
    -26 0 15
    26 0 -15
    -26 0 14
    26 0 -14
    -26 0 13
    26 0 -13
    26 0 -12
    -26 0 12
    -26 0 11
    -26 0 10
    -26 0 10
    -26 0 9
    26 0 -9
    26 0 -8
    -26 0 8
    26 0 -7
    26 0 -7
    -26 0 7
    26 0 -7
    26 0 -6
    -26 0 6
    26 0 -6
    26 0 -5
    26 0 -5
    26 0 -4
    26 0 -3
    26 0 -2
    26 0 -1
    -26 -2 18
    -26 2 18
    -26 -2 17
    -26 2 17
    26 2 -17
    -26 -2 16
    -26 2 16
    26 2 -16
    -26 -2 15
    -26 2 15
    26 2 -15
    -26 -2 14
    -26 2 14
    26 2 -14
    -26 -2 13
    -26 2 13
    26 2 -13
    -26 -2 12
    -26 2 12
    26 2 -12
    -26 -2 11
    -26 2 11
    26 2 -11
    -26 -2 10
    -26 2 10
    -26 -2 10
    -26 2 10
    26 2 -10
    26 -2 -9
    -26 -2 9
    -26 2 9
    26 2 -9
    -26 -2 8
    -26 2 8
    26 2 -8
    26 -2 -8
    26 -2 -7
    26 -2 -7
    -26 -2 7
    -26 2 7
    26 2 -7
    26 2 -6
    26 2 -6
    26 -2 -6
    26 -2 -6
    -26 2 6
    26 -2 -5
    26 2 -5
    26 -2 -5
    26 -2 -4
    26 -2 -4
    26 2 -4
    26 -2 -3
    26 -2 -3
    26 2 -3
    26 -2 -2
    26 -2 -2
    26 2 -2
    26 4 -17
    26 4 -16
    26 4 -15
    26 4 -14
    -26 -4 14
    26 4 -13
    -26 -4 13
    -26 -4 12
    26 4 -12
    26 4 -11
    -26 -4 11
    26 4 -10
    -26 -4 10
    26 -4 -9
    26 4 -9
    26 4 -8
    26 -4 -8
    26 4 -7
    26 -4 -7
    26 -4 -6
    26 -4 -5
    26 -4 -4
    -27 -1 18
    -27 1 18
    27 -1 -17
    27 -1 -17
    27 1 -17
    -27 -1 17
    -27 1 17
    27 1 -16
    -27 -1 16
    -27 1 16
    27 1 -15
    -27 -1 15
    -27 1 15
    27 1 -14
    -27 -1 14
    -27 1 14
    27 1 -13
    -27 -1 13
    -27 1 13
    27 1 -12
    -27 -1 12
    -27 1 12
    -27 -1 11
    -27 1 11
    27 1 -11
    -27 -1 11
    -27 1 11
    -27 1 10
    -27 -1 10
    -27 -1 10
    -27 1 10
    27 1 -10
    -27 -1 9
    -27 1 9
    27 -1 -9
    27 1 -9
    -27 -1 8
    -27 1 8
    27 -1 -8
    27 1 -8
    27 -1 -7
    27 1 -7
    -27 -1 7
    -27 1 7
    27 -1 -7
    27 1 -7
    27 -1 -6
    27 1 -6
    27 -1 -6
    27 1 -5
    27 -1 -5
    27 -1 -5
    27 -1 -4
    27 1 -4
    27 -1 -4
    27 -1 -3
    27 -1 -3
    27 -1 -2
    27 1 -2
    27 -1 -2
    -27 -3 18
    -27 3 18
    27 3 -17
    -27 -3 17
    -27 3 17
    27 3 -16
    -27 -3 16
    -27 3 16
    27 3 -15
    -27 -3 15
    -27 3 15
    27 3 -14
    -27 -3 14
    -27 3 14
    27 3 -13
    -27 -3 13
    27 3 -12
    -27 -3 12
    -27 3 12
    -27 -3 11
    -27 3 11
    -27 -3 11
    -27 3 11
    27 3 -11
    -27 -3 10
    -27 3 10
    27 3 -10
    -27 -3 9
    -27 3 9
    27 -3 -9
    27 3 -9
    -27 -3 8
    -27 3 8
    27 -3 -8
    27 3 -8
    -27 -3 7
    -27 3 7
    27 -3 -7
    27 -3 -7
    27 3 -7
    27 -3 -6
    27 -3 -6
    27 -3 -5
    27 3 -5
    27 -3 -4
    27 3 -4
    27 -3 -4
    27 3 -3
    27 -3 -3
    -27 -5 13
    27 5 -13
    -27 -5 12
    27 5 -12
    -27 -5 11
    27 5 -11
    27 5 -10
    27 5 -9
    27 -5 -9
    27 5 -8
    27 -5 -8
    28 0 -18
    -28 0 18
    -28 0 17
    28 0 -17
    28 0 -16
    -28 0 16
    -28 0 15
    28 0 -15
    28 0 -14
    -28 0 14
    -28 0 13
    28 0 -13
    28 0 -12
    -28 0 12
    -28 0 11
    -28 0 11
    28 0 -11
    28 0 -10
    -28 0 10
    28 0 -9
    -28 0 9
    28 0 -8
    -28 0 8
    28 0 -7
    28 0 -7
    -28 0 7
    28 0 -6
    28 0 -5
    28 0 -4
    28 0 -3
    -28 -2 18
    -28 2 18
    -28 -2 17
    -28 2 17
    28 2 -17
    -28 -2 16
    -28 2 16
    28 2 -16
    -28 -2 15
    -28 2 15
    28 2 -15
    -28 2 14
    28 2 -14
    -28 -2 13
    -28 2 13
    28 2 -13
    -28 -2 12
    -28 2 12
    28 2 -12
    -28 -2 11
    -28 2 11
    28 2 -11
    -28 -2 11
    -28 2 11
    -28 -2 10
    -28 2 10
    28 -2 -10
    28 2 -10
    -28 -2 9
    -28 2 9
    28 2 -9
    28 -2 -9
    -28 -2 8
    -28 2 8
    28 2 -8
    28 -2 -8
    -28 -2 7
    -28 2 7
    28 2 -7
    28 -2 -7
    28 -2 -7
    28 -2 -6
    28 2 -6
    28 -2 -6
    28 -2 -5
    28 2 -5
    28 -2 -5
    28 -2 -4
    28 -2 -4
    28 2 -4
    28 -2 -3
    28 -2 -3
    28 4 -15
    28 4 -14
    28 4 -13
    28 4 -12
    28 4 -11
    28 4 -10
    28 4 -9
    28 -4 -9
    28 4 -8
    28 -4 -8
    28 -4 -7
    -29 1 18
    29 -1 -18
    29 1 -18
    29 1 -17
    29 -1 -17
    -29 -1 17
    -29 1 17
    29 1 -16
    -29 -1 16
    -29 1 16
    29 1 -15
    -29 -1 15
    -29 1 15
    29 1 -14
    -29 -1 14
    -29 1 14
    29 1 -13
    -29 -1 13
    -29 1 13
    29 1 -12
    -29 -1 12
    -29 1 12
    -29 -1 12
    -29 1 12
    29 1 -11
    -29 -1 11
    -29 1 11
    -29 -1 11
    -29 1 11
    -29 -1 10
    -29 1 10
    29 -1 -10
    29 1 -10
    -29 -1 9
    -29 1 9
    29 -1 -9
    29 1 -9
    -29 -1 8
    -29 1 8
    29 1 -8
    29 -1 -8
    -29 1 7
    29 1 -7
    29 -1 -7
    29 -1 -7
    29 -1 -6
    29 1 -6
    29 -1 -6
    29 -1 -5
    29 1 -5
    29 -1 -5
    29 -1 -4
    29 -1 -4
    29 3 -17
    -29 3 17
    29 3 -16
    -29 -3 16
    -29 3 16
    29 3 -15
    -29 -3 15
    -29 3 15
    29 3 -14
    -29 -3 14
    -29 3 14
    29 3 -13
    -29 -3 13
    -29 3 13
    -29 -3 13
    29 3 -12
    -29 -3 12
    -29 3 12
    -29 -3 12
    -29 3 12
    -29 -3 11
    -29 3 11
    29 3 -11
    -29 -3 10
    -29 3 10
    29 3 -10
    29 -3 -10
    -29 3 9
    -29 -3 9
    29 -3 -9
    29 3 -9
    -29 -3 8
    -29 3 8
    29 -3 -8
    29 3 -8
    29 -3 -7
    29 -3 -7
    29 -3 -6
    29 -3 -6
    29 3 -5
    29 -3 -5
    30 0 -18
    30 0 -17
    -30 0 17
    30 0 -16
    -30 0 16
    30 0 -15
    -30 0 15
    30 0 -14
    -30 0 14
    30 0 -13
    -30 0 13
    -30 0 12
    30 0 -12
    -30 0 12
    -30 0 11
    30 0 -11
    -30 0 10
    30 0 -10
    -30 0 9
    30 0 -9
    30 0 -8
    -30 0 8
    30 0 -7
    30 0 -6
    -30 -2 17
    -30 2 17
    30 2 -17
    -30 -2 16
    -30 2 16
    30 2 -16
    -30 -2 15
    -30 2 15
    30 2 -15
    -30 -2 14
    -30 2 14
    30 2 -14
    -30 -2 13
    -30 2 13
    30 2 -13
    -30 -2 13
    -30 2 13
    -30 -2 12
    -30 2 12
    30 2 -12
    -30 -2 12
    -30 2 12
    -30 -2 11
    -30 2 11
    30 2 -11
    -30 -2 10
    -30 2 10
    30 2 -10
    30 -2 -10
    -30 -2 9
    -30 2 9
    30 2 -9
    30 -2 -9
    30 -2 -8
    30 2 -8
    -30 -2 8
    -30 2 8
    30 -2 -7
    30 -2 -7
    30 -2 -6
    30 2 -6
    30 -2 -6
    30 4 -11
    30 4 -10
    30 4 -9
    31 -1 -17
    31 1 -17
    -31 -1 16
    -31 1 16
    31 -1 -16
    31 1 -16
    -31 -1 15
    -31 1 15
    31 1 -15
    -31 -1 14
    -31 1 14
    31 1 -14
    -31 -1 13
    -31 1 13
    -31 -1 13
    -31 1 13
    31 1 -13
    -31 -1 12
    -31 1 12
    -31 -1 12
    -31 1 12
    31 1 -12
    -31 -1 11
    -31 1 11
    31 1 -11
    -31 -1 10
    -31 1 10
    31 -1 -10
    31 1 -10
    -31 -1 9
    -31 1 9
    31 1 -9
    31 -1 -9
    -31 -1 8
    -31 1 8
    31 -1 -7
    31 1 -7
    -31 3 16
    -31 -3 15
    -31 3 15
    -31 -3 14
    -31 3 14
    -31 3 14
    31 3 -13
    -31 3 13
    -31 -3 13
    -31 -3 13
    -31 3 13
    -31 -3 12
    -31 3 12
    31 3 -12
    -31 -3 11
    -31 3 11
    31 3 -11
    -31 -3 10
    -31 3 10
    31 -3 -10
    31 3 -10
    -31 3 9
    -31 -3 9
    31 -3 -9
    31 3 -9
    32 0 -16
    -32 0 16
    32 0 -15
    -32 0 15
    -32 0 14
    32 0 -14
    -32 0 14
    -32 0 13
    32 0 -13
    -32 0 13
    32 0 -12
    -32 0 12
    32 0 -11
    -32 0 11
    32 0 -10
    -32 0 10
    32 0 -9
    -32 0 9
    -32 -2 15
    -32 2 15
    -32 -2 14
    -32 2 14
    32 2 -14
    -32 -2 14
    -32 2 14
    -32 2 13
    -32 -2 13
    32 2 -13
    -32 -2 13
    -32 2 13
    32 2 -12
    -32 2 12
    -32 -2 11
    -32 2 11
    32 2 -11
    32 2 -10
    -32 -2 10
    -32 2 10
    32 -2 -10
    32 -2 -9
    -33 1 14
    33 1 -13
    33 1 -12
    33 1 -11
    33 1 -10
_diffrn_reflns_number     9923
_diffrn_reflns_av_R_equivalents     0.0323
_diffrn_reflns_av_unetI/netI     0.0337
_diffrn_reflns_theta_min     2.032
_diffrn_reflns_theta_max     27.417
_diffrn_reflns_theta_full     25.242
_diffrn_measured_fraction_theta_max     0.940
_diffrn_measured_fraction_theta_full     1.000
_diffrn_reflns_limit_h_min     -33
_diffrn_reflns_limit_h_max     33
_diffrn_reflns_limit_k_min     -9
_diffrn_reflns_limit_k_max     9
_diffrn_reflns_limit_l_min     -19
_diffrn_reflns_limit_l_max     18
_diffrn_radiation_probe     x-ray
_refine_special_details     ?
_reflns_number_total     2393
_reflns_number_gt     2138
_reflns_threshold_expression     'I > 2\s(I)'
_refine_ls_structure_factor_coef     Fsqd
_refine_ls_matrix_type     full
_refine_ls_R_factor_all     0.0274
_refine_ls_R_factor_gt     0.0239
_refine_ls_wR_factor_gt     0.0504
_refine_ls_wR_factor_ref     0.0524
_refine_ls_goodness_of_fit_ref     1.054
_refine_ls_restrained_S_all     1.053
_refine_ls_number_reflns     2393
_refine_ls_number_parameters     167
_refine_ls_number_restraints     1
_refine_ls_hydrogen_treatment     constr
_refine_ls_weighting_scheme     calc
_refine_ls_weighting_details
              'w=1/[\s^2^(Fo^2^)+(0.0235P)^2^+1.2859P] where P=(Fo^2^+2Fc^2^)/3'
_atom_sites_solution_hydrogens     mixed
_atom_sites_solution_primary     dual
_atom_sites_solution_secondary     ?
_refine_ls_shift/su_max     0.001
_refine_ls_shift/su_mean     0.000
_refine_diff_density_max     0.638
_refine_diff_density_min     -0.786
_refine_ls_extinction_method     none
_refine_ls_extinction_coef     .
loop_
    _atom_type_symbol
    _atom_type_description
    _atom_type_scat_dispersion_real
    _atom_type_scat_dispersion_imag
    _atom_type_scat_source
    'C' 'C' 0.0033 0.0016
                         'International Tables Vol C Tables 4.2.6.8 and 6.1.1.4'
    'H' 'H' 0.0000 0.0000
                         'International Tables Vol C Tables 4.2.6.8 and 6.1.1.4'
    'Eu' 'Eu' -0.1578 3.6682
                         'International Tables Vol C Tables 4.2.6.8 and 6.1.1.4'
    'O' 'O' 0.0106 0.0060
                         'International Tables Vol C Tables 4.2.6.8 and 6.1.1.4'
_computing_data_collection
;
CrysAlisPro (Rigaku OD, 2019)
;
_computing_cell_refinement
;
CrysAlisPro (Rigaku OD, 2019)
;
_computing_data_reduction
;
CrysAlisPro (Rigaku OD, 2019)
;
_computing_structure_solution
;
<i>SHELXT2018/2</i> (Sheldrick, 2015a)
;
_computing_structure_refinement
;
<i>SHELXL2018/3</i> (Sheldrick, 2015b)
;
_computing_molecular_graphics
;
<i>OLEX2</i> (Dolomanov <i>et al.</i>,  2009)
;
_computing_publication_material
;
<i>OLEX2</i> (Dolomanov <i>et al.</i>,  2009)
;
loop_
    _atom_site_type_symbol
    _atom_site_label
    _atom_site_fract_x
    _atom_site_fract_y
    _atom_site_fract_z
    _atom_site_U_iso_or_equiv
    _atom_site_adp_type
    _atom_site_calc_flag
    _atom_site_occupancy
    _atom_site_disorder_assembly
    _atom_site_disorder_group
    Eu Eu1 0.75770(2) 0.36927(2) 0.71208(2) 0.01709(7) Uani d 1 . .
    O O1 0.69745(10) 0.1993(3) 0.7522(2) 0.0219(5) Uani d 1 . .
    O O4 0.68510(12) 0.6542(3) 0.8366(2) 0.0264(6) Uani d 1 . .
    O O3 0.68174(10) 0.5756(3) 0.69468(19) 0.0185(5) Uani d 1 . .
    O O6 0.69030(12) -0.0954(3) 0.5869(2) 0.0290(6) Uani d 1 . .
    O O2 0.62648(11) -0.0281(3) 0.6844(2) 0.0273(6) Uani d 1 . .
    O O7 0.72235(14) 0.5336(4) 0.5410(2) 0.0422(7) Uani d 1 . .
    H H7A 0.697069 0.483288 0.474914 0.063 Uiso d 1 . .
    H H7B 0.708422 0.643920 0.528604 0.063 Uiso d 1 . .
    O O5 0.67155(11) 0.2044(3) 0.5460(2) 0.0308(6) Uani d 1 . .
    C C7 0.59568(15) 0.4602(4) 0.6922(3) 0.0185(7) Uani d 1 . .
    C C2 0.58415(15) 0.2718(4) 0.6633(3) 0.0185(7) Uani d 1 . .
    C C8 0.65937(15) 0.5624(4) 0.7479(3) 0.0181(7) Uani d 1 . .
    C C9 0.66224(16) 0.0380(5) 0.5165(3) 0.0257(8) Uani d 1 . .
    C C1 0.63844(17) 0.1403(4) 0.7002(3) 0.0196(8) Uani d 1 . .
    C C10 0.61510(19) -0.0007(5) 0.3902(3) 0.0412(10) Uani d 1 . .
    H H10A 0.616586 -0.129448 0.377789 0.062 Uiso calc 1 . .
    H H10B 0.627783 0.070141 0.354452 0.062 Uiso calc 1 . .
    H H10C 0.570626 0.032152 0.357152 0.062 Uiso calc 1 . .
    C C6 0.54332(17) 0.5698(5) 0.6621(3) 0.0282(8) Uani d 1 . .
    H H6 0.551117 0.692945 0.683999 0.034 Uiso calc 1 . .
    C C3 0.52024(16) 0.2027(5) 0.6028(3) 0.0257(8) Uani d 1 . .
    H H3 0.512351 0.077936 0.585067 0.031 Uiso calc 1 . .
    C C4 0.46810(17) 0.3156(5) 0.5685(3) 0.0301(9) Uani d 1 . .
    H H4 0.425093 0.268326 0.524046 0.036 Uiso calc 1 . .
    C C5 0.47994(17) 0.4983(5) 0.6002(3) 0.0318(9) Uani d 1 . .
    H H5 0.445276 0.573408 0.579933 0.038 Uiso calc 1 . .
loop_
    _atom_site_aniso_label
    _atom_site_aniso_U_11
    _atom_site_aniso_U_22
    _atom_site_aniso_U_33
    _atom_site_aniso_U_12
    _atom_site_aniso_U_13
    _atom_site_aniso_U_23
    Eu1 0.01881(11) 0.01068(11) 0.02213(12) 0.00003(6) 0.01356(9) -0.00015(6)
    O1 0.0190(12) 0.0157(11) 0.0322(14) 0.0006(10) 0.0173(11) 0.0032(11)
    O4 0.0294(14) 0.0245(14) 0.0270(14) -0.0045(10) 0.0191(12) -0.0049(11)
    O3 0.0205(12) 0.0112(11) 0.0261(13) -0.0006(9) 0.0162(11) 0.0012(10)
    O6 0.0311(14) 0.0253(14) 0.0243(14) 0.0014(11) 0.0154(12) 0.0038(11)
    O2 0.0255(13) 0.0127(12) 0.0439(15) -0.0017(10) 0.0228(12) -0.0027(11)
    O7 0.0635(19) 0.0265(15) 0.0297(15) -0.0021(14) 0.0275(15) 0.0026(12)
    O5 0.0299(14) 0.0218(13) 0.0312(14) -0.0048(11) 0.0158(12) -0.0053(11)
    C7 0.0202(17) 0.0164(17) 0.0204(17) 0.0005(13) 0.0139(15) 0.0027(14)
    C2 0.0191(17) 0.0157(17) 0.0214(17) 0.0006(13) 0.0136(15) 0.0012(14)
    C8 0.0174(16) 0.0097(16) 0.0256(18) 0.0063(13) 0.0135(15) 0.0054(14)
    C9 0.0231(18) 0.028(2) 0.0270(19) -0.0079(16) 0.0168(17) -0.0048(17)
    C1 0.0243(19) 0.0166(18) 0.0210(19) 0.0015(13) 0.0161(16) 0.0041(13)
    C10 0.049(3) 0.037(2) 0.023(2) -0.0107(19) 0.017(2) -0.0014(18)
    C6 0.029(2) 0.0200(18) 0.041(2) 0.0016(16) 0.0257(18) 0.0003(17)
    C3 0.0239(18) 0.0208(18) 0.0279(19) -0.0018(15) 0.0149(16) 0.0013(16)
    C4 0.0168(18) 0.033(2) 0.035(2) -0.0030(16) 0.0143(17) 0.0025(18)
    C5 0.0228(19) 0.027(2) 0.044(2) 0.0075(15) 0.0213(18) 0.0055(18)
_geom_special_details
;
 All esds (except the esd in the dihedral angle between two l.s. planes)
 are estimated using the full covariance matrix.  The cell esds are taken
 into account individually in the estimation of esds in distances, angles
 and torsion angles; correlations between esds in cell parameters are only
 used when they are defined by crystal symmetry.  An approximate (isotropic)
 treatment of cell esds is used for estimating esds involving l.s. planes.
;
loop_
    _geom_bond_atom_site_label_1
    _geom_bond_atom_site_label_2
    _geom_bond_site_symmetry_2
    _geom_bond_distance
    _geom_bond_publ_flag
    Eu1 O1 4_656 2.570(2) yes
    Eu1 O1 . 2.397(2) yes
    Eu1 O2 4_656 2.474(2) yes
    Eu1 O3 . 2.381(2) yes
    Eu1 O3 4_646 2.484(2) yes
    Eu1 O4 4_646 2.605(2) yes
    Eu1 O5 . 2.352(2) yes
    Eu1 O6 4_656 2.434(3) yes
    Eu1 O7 . 2.446(2) yes
loop_
    _geom_angle_atom_site_label_1
    _geom_angle_atom_site_label_2
    _geom_angle_atom_site_label_3
    _geom_angle_site_symmetry_1
    _geom_angle_site_symmetry_3
    _geom_angle
    _geom_angle_publ_flag
    O1 Eu1 Eu1 . 4_656 100.62(6) ?
    O1 Eu1 Eu1 4_656 4_656 36.44(5) ?
    O1 Eu1 O1 . 4_656 135.94(6) ?
    O1 Eu1 O4 . 4_646 112.11(8) ?
    O1 Eu1 O4 4_656 4_646 110.21(7) ?
    O1 Eu1 O3 . 4_646 72.40(7) ?
    O1 Eu1 O6 . 4_656 69.36(8) ?
    O1 Eu1 O2 . 4_656 138.23(8) ?
    O1 Eu1 O7 . . 132.57(9) ?
    O4 Eu1 Eu1 4_646 4_656 146.65(5) ?
    O3 Eu1 Eu1 . 4_656 37.29(5) ?
    O3 Eu1 Eu1 4_646 4_656 141.16(5) ?
    O3 Eu1 O1 . 4_656 71.11(7) ?
    O3 Eu1 O1 . . 72.28(8) ?
    O3 Eu1 O1 4_646 4_656 130.07(7) ?
    O3 Eu1 O4 4_646 4_646 51.12(7) ?
    O3 Eu1 O4 . 4_646 162.55(8) ?
    O3 Eu1 O3 . 4_646 141.75(4) ?
    O3 Eu1 O6 . 4_656 79.11(8) ?
    O3 Eu1 O2 . 4_656 119.05(7) ?
    O3 Eu1 O7 . . 82.61(9) ?
    O6 Eu1 Eu1 4_656 4_656 66.91(5) ?
    O6 Eu1 O1 4_656 4_656 80.35(8) ?
    O6 Eu1 O4 4_656 4_646 118.34(8) ?
    O6 Eu1 O3 4_656 4_646 75.15(8) ?
    O6 Eu1 O2 4_656 4_656 73.70(8) ?
    O6 Eu1 O7 4_656 . 144.26(8) ?
    O2 Eu1 Eu1 4_656 4_656 81.77(5) ?
    O2 Eu1 O1 4_656 4_656 51.37(7) ?
    O2 Eu1 O4 4_656 4_646 69.76(7) ?
    O2 Eu1 O3 4_656 4_646 79.99(7) ?
    O7 Eu1 Eu1 . 4_656 79.97(7) ?
    O7 Eu1 O1 . 4_656 64.69(8) ?
    O7 Eu1 O4 . 4_646 82.51(9) ?
    O7 Eu1 O3 . 4_646 133.38(9) ?
    O7 Eu1 O2 . 4_656 89.12(9) ?
    O5 Eu1 Eu1 . 4_656 125.35(6) ?
    O5 Eu1 O1 . . 71.29(8) ?
    O5 Eu1 O1 . 4_656 133.75(8) ?
    O5 Eu1 O4 . 4_646 73.60(8) ?
    O5 Eu1 O3 . . 92.82(8) ?
    O5 Eu1 O3 . 4_646 89.44(7) ?
    O5 Eu1 O6 . 4_656 140.44(9) ?
    O5 Eu1 O2 . 4_656 139.98(8) ?
    O5 Eu1 O7 . . 70.49(9) ?
    Eu1 O1 Eu1 . 4_646 104.00(8) ?
    C1 O1 Eu1 . 4_646 91.53(18) ?
    C1 O1 Eu1 . . 139.6(2) ?
    C8 O4 Eu1 . 4_656 90.7(2) ?
    Eu1 O3 Eu1 . 4_656 107.20(8) ?
    C8 O3 Eu1 . 4_656 95.16(19) ?
    C8 O3 Eu1 . . 126.05(19) ?
    C9 O6 Eu1 . 4_646 133.7(2) ?
    C1 O2 Eu1 . 4_646 96.9(2) ?
    Eu1 O7 H7A . . 121.4 ?
    Eu1 O7 H7B . . 120.3 ?
    H7A O7 H7B . . 104.5 ?
    C9 O5 Eu1 . . 134.6(2) ?
    C2 C7 C8 . . 126.3(3) ?
    C6 C7 C2 . . 119.2(3) ?
    C6 C7 C8 . . 114.4(3) ?
    C7 C2 C1 . . 123.0(3) ?
    C3 C2 C7 . . 118.7(3) ?
    C3 C2 C1 . . 118.3(3) ?
    O4 C8 Eu1 . 4_656 63.93(18) ?
    O4 C8 O3 . . 120.3(3) ?
    O4 C8 C7 . . 119.7(3) ?
    O3 C8 Eu1 . 4_656 58.54(16) ?
    O3 C8 C7 . . 119.3(3) ?
    C7 C8 Eu1 . 4_656 156.5(2) ?
    O6 C9 C10 . . 119.2(3) ?
    O5 C9 O6 . . 124.1(3) ?
    O5 C9 C10 . . 116.7(3) ?
    O1 C1 Eu1 . 4_646 62.34(16) ?
    O1 C1 C2 . . 120.2(3) ?
    O2 C1 Eu1 . 4_646 57.86(16) ?
    O2 C1 O1 . . 120.1(3) ?
    O2 C1 C2 . . 119.6(3) ?
    C2 C1 Eu1 . 4_646 174.1(2) ?
    C9 C10 H10A . . 109.5 ?
    C9 C10 H10B . . 109.5 ?
    C9 C10 H10C . . 109.5 ?
    H10A C10 H10B . . 109.5 ?
    H10A C10 H10C . . 109.5 ?
    H10B C10 H10C . . 109.5 ?
    C7 C6 H6 . . 119.5 ?
    C5 C6 C7 . . 120.9(3) ?
    C5 C6 H6 . . 119.5 ?
    C2 C3 H3 . . 119.3 ?
    C4 C3 C2 . . 121.3(3) ?
    C4 C3 H3 . . 119.3 ?
    C3 C4 H4 . . 120.1 ?
    C5 C4 C3 . . 119.8(3) ?
    C5 C4 H4 . . 120.1 ?
    C6 C5 H5 . . 120.0 ?
    C4 C5 C6 . . 119.9(3) ?
    C4 C5 H5 . . 120.0 ?
loop_
    _geom_torsion_atom_site_label_1
    _geom_torsion_atom_site_label_2
    _geom_torsion_atom_site_label_3
    _geom_torsion_atom_site_label_4
    _geom_torsion_site_symmetry_1
    _geom_torsion_site_symmetry_2
    _geom_torsion_site_symmetry_3
    _geom_torsion_site_symmetry_4
    _geom_torsion
    _geom_torsion_publ_flag
    Eu1 O1 C1 Eu1 . . . 4_646 113.9(3) ?
    Eu1 O1 C1 O2 4_646 . . . -3.0(3) ?
    Eu1 O1 C1 O2 . . . . 110.9(3) ?
    Eu1 O1 C1 C2 4_646 . . . 174.0(3) ?
    Eu1 O1 C1 C2 . . . . -72.1(4) ?
    Eu1 O4 C8 O3 4_656 . . . 16.5(3) ?
    Eu1 O4 C8 C7 4_656 . . . -153.6(2) ?
    Eu1 O3 C8 Eu1 . . . 4_656 115.7(2) ?
    Eu1 O3 C8 O4 . . . . 98.2(3) ?
    Eu1 O3 C8 O4 4_656 . . . -17.4(3) ?
    Eu1 O3 C8 C7 . . . . -91.6(3) ?
    Eu1 O3 C8 C7 4_656 . . . 152.8(2) ?
    Eu1 O6 C9 O5 4_646 . . . 21.5(5) ?
    Eu1 O6 C9 C10 4_646 . . . -158.7(3) ?
    Eu1 O2 C1 O1 4_646 . . . 3.1(3) ?
    Eu1 O2 C1 C2 4_646 . . . -173.9(3) ?
    Eu1 O5 C9 O6 . . . . 23.5(5) ?
    Eu1 O5 C9 C10 . . . . -156.3(3) ?
    C7 C2 C1 O1 . . . . -6.1(5) ?
    C7 C2 C1 O2 . . . . 170.9(3) ?
    C7 C2 C3 C4 . . . . 1.7(5) ?
    C7 C6 C5 C4 . . . . 0.7(6) ?
    C2 C7 C8 Eu1 . . . 4_656 140.5(5) ?
    C2 C7 C8 O4 . . . . -127.1(3) ?
    C2 C7 C8 O3 . . . . 62.7(4) ?
    C2 C7 C6 C5 . . . . -2.9(5) ?
    C2 C3 C4 C5 . . . . -3.9(5) ?
    C8 C7 C2 C1 . . . . 8.9(5) ?
    C8 C7 C2 C3 . . . . -174.4(3) ?
    C8 C7 C6 C5 . . . . 173.7(3) ?
    C1 C2 C3 C4 . . . . 178.4(3) ?
    C6 C7 C2 C1 . . . . -174.9(3) ?
    C6 C7 C2 C3 . . . . 1.7(5) ?
    C6 C7 C8 Eu1 . . . 4_656 -35.8(7) ?
    C6 C7 C8 O4 . . . . 56.7(4) ?
    C6 C7 C8 O3 . . . . -113.6(3) ?
    C3 C2 C1 O1 . . . . 177.3(3) ?
    C3 C2 C1 O2 . . . . -5.7(5) ?
    C3 C4 C5 C6 . . . . 2.7(5) ?
loop_
    _geom_hbond_atom_site_label_d
    _geom_hbond_atom_site_label_h
    _geom_hbond_atom_site_label_a
    _geom_hbond_site_symmetry_d
    _geom_hbond_site_symmetry_h
    _geom_hbond_site_symmetry_a
    _geom_hbond_distance_dh
    _geom_hbond_distance_ha
    _geom_hbond_distance_da
    _geom_hbond_angle_dha
    _geom_hbond_publ_flag
    O7 H7A O4 ? ? 6_555 0.85 2.17 2.9384 149 yes
    O7 H7B O6 ? ? 4_555 0.85 2.28 3.0438 150 yes
    C3 H3 O2 ? ? 1_555 0.93 2.46 2.7741 100 yes
_shelx_space_group_comment
;
The symmetry employed for this shelxl refinement is uniquely defined
by the following loop, which should always be used as a source of
symmetry information in preference to the above space-group names.
They are only intended as comments.
;
_shelx_estimated_absorpt_T_min     0.399
_shelx_estimated_absorpt_T_max     0.603
_iucr_refine_instructions_details
;
TITL tc11as130521_a.res in C2/c
    tc11as130521.res
    created by SHELXL-2018/3 at 17:36:28 on 13-May-2021
REM Old TITL TC11AS130521 in C2/c
REM SHELXT solution in C2/c: R1 0.065, Rweak 0.002, Alpha 0.023
REM <I/s> 0.571 for 187 systematic absences, Orientation as input
REM Formula found by SHELXT: C11 O6 Eu
CELL 0.71073 26.5184 7.2632 15.3622 90 130.906 90
ZERR 8 0.0015 0.0002 0.0008 0 0.009 0
LATT 7
SYMM -X,+Y,0.5-Z
SFAC C H Eu O
UNIT 80 72 8 56
EQIV $1 1.5-X,-0.5+Y,1.5-Z
EQIV $2 1.5-X,0.5+Y,1.5-Z
SADI Eu1 H7a Eu1 H7b
L.S. 20
PLAN  20 0 0
SIZE 0.1 0.1 0.2
CONF
FREE Eu1 C8_$1
FREE Eu1 Eu1_$1
FREE Eu1 C1_$2
BOND
list 4
fmap 2
ACTA
MORE -1
BOND $H
OMIT -2 0 2
REM <olex2.extras>
REM <HklSrc "%.\\TC11AS130521.hkl">
REM </olex2.extras>
WGHT    0.023500    1.285900
FVAR       0.18741
EU1   3    0.757700    0.369275    0.712085    11.00000    0.01881    0.01068 =
         0.02213   -0.00015    0.01356    0.00003
O1    4    0.697445    0.199297    0.752200    11.00000    0.01898    0.01569 =
         0.03221    0.00315    0.01727    0.00058
O4    4    0.685105    0.654164    0.836599    11.00000    0.02935    0.02448 =
         0.02695   -0.00494    0.01915   -0.00447
O3    4    0.681736    0.575571    0.694676    11.00000    0.02046    0.01123 =
         0.02607    0.00123    0.01621   -0.00062
O6    4    0.690298   -0.095416    0.586910    11.00000    0.03114    0.02525 =
         0.02432    0.00377    0.01538    0.00141
O2    4    0.626480   -0.028130    0.684419    11.00000    0.02551    0.01272 =
         0.04385   -0.00269    0.02285   -0.00170
AFIX   6
O7    4    0.722351    0.533609    0.541004    11.00000    0.06347    0.02652 =
         0.02971    0.00261    0.02750   -0.00212
H7A   2    0.697069    0.483288    0.474914    11.00000   -1.50000
H7B   2    0.708422    0.643920    0.528604    11.00000   -1.50000
AFIX   0
O5    4    0.671545    0.204396    0.545961    11.00000    0.02993    0.02178 =
         0.03119   -0.00532    0.01582   -0.00476
C7    1    0.595679    0.460238    0.692212    11.00000    0.02018    0.01644 =
         0.02038    0.00266    0.01392    0.00047
C2    1    0.584151    0.271752    0.663295    11.00000    0.01909    0.01567 =
         0.02142    0.00116    0.01357    0.00057
C8    1    0.659374    0.562446    0.747908    11.00000    0.01742    0.00971 =
         0.02563    0.00544    0.01347    0.00630
C9    1    0.662245    0.038041    0.516525    11.00000    0.02308    0.02805 =
         0.02699   -0.00484    0.01679   -0.00794
C1    1    0.638444    0.140269    0.700242    11.00000    0.02427    0.01661 =
         0.02102    0.00411    0.01614    0.00150
C10   1    0.615098   -0.000743    0.390195    11.00000    0.04906    0.03691 =
         0.02287   -0.00140    0.01707   -0.01071
AFIX 137
H10A  2    0.616586   -0.129448    0.377789    11.00000   -1.50000
H10B  2    0.627783    0.070141    0.354452    11.00000   -1.50000
H10C  2    0.570626    0.032152    0.357152    11.00000   -1.50000
AFIX   0
C6    1    0.543324    0.569788    0.662114    11.00000    0.02941    0.01995 =
         0.04111    0.00032    0.02569    0.00161
AFIX  43
H6    2    0.551117    0.692945    0.683999    11.00000   -1.20000
AFIX   0
C3    1    0.520235    0.202722    0.602825    11.00000    0.02385    0.02076 =
         0.02787    0.00133    0.01490   -0.00176
AFIX  43
H3    2    0.512351    0.077936    0.585067    11.00000   -1.20000
AFIX   0
C4    1    0.468101    0.315577    0.568486    11.00000    0.01683    0.03330 =
         0.03453    0.00246    0.01432   -0.00304
AFIX  43
H4    2    0.425093    0.268326    0.524046    11.00000   -1.20000
AFIX   0
C5    1    0.479942    0.498280    0.600202    11.00000    0.02280    0.02724 =
         0.04405    0.00546    0.02126    0.00748
AFIX  43
H5    2    0.445276    0.573408    0.579933    11.00000   -1.20000
AFIX   0
HKLF 4
REM  tc11as130521_a.res in C2/c
REM wR2 = 0.0524, GooF = S = 1.054, Restrained GooF = 1.053 for all data
REM R1 = 0.0239 for 2138 Fo > 4sig(Fo) and 0.0274 for all 2393 data
REM 167 parameters refined using 1 restraints
END
WGHT      0.0235      1.2859
REM Highest difference peak  0.638,  deepest hole -0.786,  1-sigma level  0.139
Q1    1   0.7314  0.3617  0.7353  11.00000  0.05    0.64
Q2    1   0.7829  0.2947  0.6979  11.00000  0.05    0.62
Q3    1   0.6730 -0.1052  0.7288  11.00000  0.05    0.57
Q4    1   0.6893  0.3727  0.5602  11.00000  0.05    0.56
Q5    1   0.7832  0.4265  0.6864  11.00000  0.05    0.56
Q6    1   0.6740 -0.1136  0.6402  11.00000  0.05    0.56
Q7    1   0.5611  0.2355  0.6723  11.00000  0.05    0.53
Q8    1   0.5917  0.3530  0.6909  11.00000  0.05    0.52
Q9    1   0.5151  0.0734  0.5399  11.00000  0.05    0.52
Q10   1   0.4407  0.6132  0.5327  11.00000  0.05    0.49
Q11   1   0.5256 -0.0573  0.6814  11.00000  0.05    0.49
Q12   1   0.4945  0.0597  0.6301  11.00000  0.05    0.48
Q13   1   0.5506  0.2684  0.6036  11.00000  0.05    0.46
Q14   1   0.7878  0.2585  0.7991  11.00000  0.05    0.45
Q15   1   0.6061  0.2140  0.6655  11.00000  0.05    0.42
Q16   1   0.5000  0.0155  0.2500  10.50000  0.05    0.42
Q17   1   0.6509 -0.0384  0.7791  11.00000  0.05    0.42
Q18   1   0.5624  0.2757  0.5379  11.00000  0.05    0.42
Q19   1   0.6519 -0.0145  0.3495  11.00000  0.05    0.42
Q20   1   0.7243  0.4840  0.6211  11.00000  0.05    0.42
  REM The information below was added by Olex2.
  REM
  REM R1 = 0.0239 for 2138 Fo > 4sig(Fo) and 0.0274 for all 10489 data
  REM 167 parameters refined using n/a restraints
  REM Highest difference peak 0.64, deepest hole -0.79
  REM Mean Shift 0, Max Shift 0.001.
  REM +++ Tabular Listing of Refinement Information +++
  REM R1_all = 0.0274
  REM R1_gt = 0.0239
  REM wR_ref = 0.0524
  REM GOOF = 1.054
  REM Shift_max = 0.001
  REM Shift_mean = 0
  REM Reflections_all = 10489
  REM Reflections_gt = 2138
  REM Parameters = 167
  REM Hole = -0.79
  REM Peak = 0.64
  REM Flack = n/a
;
