# Supplementary material for: Crystal structure and photoluminescent properties of a new EuIII–phthalate–acetate coordination polymer
Source: Acta Crystallogr E Crystallogr Commun. 2022 Apr 28;78(Pt 5):536–9. doi: 10.1107/S2056989022004339 (PMC9069523; doi:10.1107/S2056989022004339)
Supplement: Supplementary file 2 [file e-78-00536-Isup2.hkl]

#
# h,k,l, Fc-squared, Fo-squared, sigma(Fo-squared), status flag
#
data_I
_shelx_title ' tc11as130521_a.res in C2/c'
_shelx_refln_list_code          4
_shelx_F_calc_maximum      575.33
_exptl_crystal_F_000      1504.00
_reflns_d_resolution_high  0.7718

loop_
 _space_group_symop_operation_xyz
 'x, y, z'
 '-x, y, -z+1/2'
 'x+1/2, y+1/2, z'
 '-x+1/2, y+1/2, -z+1/2'
 '-x, -y, -z'
 'x, -y, z-1/2'
 '-x+1/2, -y+1/2, -z'
 'x+1/2, -y+1/2, z-1/2'

_cell_length_a    26.5184
_cell_length_b     7.2632
_cell_length_c    15.3622
_cell_angle_alpha  90.000
_cell_angle_beta  130.906
_cell_angle_gamma  90.000

_shelx_F_squared_multiplier     1.000

loop_
 _refln_index_h
 _refln_index_k
 _refln_index_l
 _refln_F_squared_calc
 _refln_F_squared_meas
 _refln_F_squared_sigma
 _refln_observed_status
   2   0   0     331002.75     283066.62      4726.83 o
   4   0   0     130163.33     128049.54      1987.93 o
   6   0   0      38101.66      37605.39       581.76 o
   8   0   0      60951.48      56435.66       966.39 o
  10   0   0      58841.11      55803.74       838.47 o
  12   0   0      63097.79      63451.57      1417.40 o
  14   0   0      86346.65      83544.09      1332.91 o
  16   0   0      34585.02      33449.21      1130.43 o
  18   0   0      32407.92      30152.70      1418.98 o
  20   0   0       6425.05       6913.81       638.60 o
  22   0   0       5177.13       6272.08       625.78 o
  24   0   0       3015.43       2935.04       488.56 o
   1   1   0        526.31        544.15        77.85 o
   3   1   0      22497.60      22872.66       193.40 o
   5   1   0       1650.24       1764.90        44.51 o
   7   1   0        241.93        346.76        27.62 o
   9   1   0      18529.79      18810.59       233.09 o
  11   1   0      18626.67      17934.98       241.05 o
  13   1   0       9490.27       9290.87       196.81 o
  15   1   0       3150.03       2965.57       117.53 o
  17   1   0      17498.71      15817.49       667.76 o
  19   1   0      12807.38      11390.69       579.37 o
  21   1   0       8111.81       7776.19       711.77 o
  23   1   0       9850.82       9249.39       589.29 o
  25   1   0      10608.83       9634.13       504.17 o
   0   2   0      10803.10      11032.23       178.34 o
   2   2   0          4.85         26.47         8.67 o
   4   2   0       9072.29       9392.57       130.13 o
   6   2   0        282.75        313.92        24.26 o
   8   2   0       2876.48       3341.91        92.69 o
  10   2   0         48.39         53.24        13.61 o
  12   2   0       2112.52       2044.61        83.38 o
  14   2   0         88.15         72.89        23.70 o
  16   2   0        187.28        222.38        53.09 o
  18   2   0       2176.29       2143.27       363.85 o
  20   2   0         71.16         75.53        61.69 o
  22   2   0         42.18         82.30        79.40 o
  24   2   0         23.05         35.28        65.42 o
   1   3   0       1097.06       1244.46        50.35 o
   3   3   0       2312.24       2339.74        56.56 o
   5   3   0      25678.53      26446.66       273.46 o
   7   3   0      12407.54      12752.86       172.39 o
   9   3   0      13757.78      14047.98       246.30 o
  11   3   0      10902.22      11110.67       200.72 o
  13   3   0      21558.30      21030.04       533.39 o
  15   3   0      16070.00      15075.61       462.77 o
  17   3   0       9209.82       9677.80       501.43 o
  19   3   0      11974.67      11229.01      1056.83 o
  21   3   0      14660.96      13466.80       869.49 o
  23   3   0      13426.95      12430.71       712.79 o
   0   4   0      77517.37      73530.02      1006.62 o
   2   4   0     145133.62     146327.69      1425.91 o
   4   4   0     115992.40     115912.97      1014.13 o
   6   4   0      70566.24      69758.74       639.50 o
   8   4   0      50988.56      50278.00       678.17 o
  10   4   0      66088.85      64699.97       962.72 o
  12   4   0      41715.22      42162.23       696.37 o
  14   4   0      35047.30      35983.65      3146.15 o
  16   4   0      31928.17      35388.91      1131.89 o
  18   4   0      17630.51      19715.01       998.61 o
  20   4   0      12175.28      12476.41      1004.73 o
  22   4   0       2306.77       2552.96       454.68 o
   1   5   0        160.48        151.28        24.80 o
   3   5   0       1139.00       1297.86        69.04 o
   5   5   0        601.90        605.26        46.04 o
   7   5   0       5911.65       6284.37       191.32 o
   9   5   0       7359.92       7454.58       214.91 o
  11   5   0       6375.62       6785.73       263.82 o
  13   5   0       9236.11       9776.67       529.98 o
  15   5   0       5992.32       6395.04       455.82 o
  17   5   0       2247.37       2468.47       318.44 o
  19   5   0       7240.31       8323.28       545.43 o
  21   5   0       6779.78       7077.23       774.97 o
   0   6   0       5075.82       5057.53       417.38 o
   2   6   0       2175.26       2334.13       197.01 o
   4   6   0       3194.84       3260.44       255.56 o
   6   6   0       2497.63       2458.39       180.67 o
   8   6   0       8012.28       7652.13       252.55 o
  10   6   0       1275.58       1265.61       140.27 o
  12   6   0        140.58        113.58        81.61 o
  14   6   0        929.31       1069.77       189.10 o
  16   6   0        833.26        991.54       190.90 o
  18   6   0        812.27       1032.83       238.16 o
   1   7   0        595.63        780.10       179.65 o
   3   7   0       1551.62       1679.29       196.55 o
   5   7   0         34.99         55.05        48.38 o
   7   7   0       2784.95       2705.59       257.12 o
   9   7   0       4314.40       3947.78       313.98 o
  11   7   0      11114.92      10994.29       545.22 o
  13   7   0       9800.98      10200.46       819.67 o
  15   7   0      10202.47      11473.10       906.22 o
   0   8   0      24979.27      23794.63      1255.56 o
   2   8   0      32623.19      31029.88      1462.54 o
   4   8   0      31215.04      31050.20      1027.44 o
   6   8   0      41882.04      41057.16      1238.19 o
   8   8   0      38438.00      38882.08      1752.65 o
  10   8   0      20122.44      21950.30      1271.50 o
  12   8   0      15318.66      17800.71      1155.91 o
   1   9   0        410.82        432.53       119.20 o
   3   9   0       1353.27       1277.48       285.85 o
   5   9   0       1350.42       1120.04       267.62 o
   7   9   0        597.16        762.16       226.91 o
 -25   1   1      13345.29      13273.35       593.85 o
 -23   1   1      11924.80      11362.62       527.79 o
 -21   1   1      19318.84      19365.61       834.77 o
 -19   1   1      14865.58      15357.53       556.85 o
 -17   1   1      43760.86      40229.25       961.40 o
 -15   1   1      28034.88      27595.99       434.49 o
 -13   1   1      39424.77      38572.34       581.83 o
 -11   1   1      44581.91      44022.89       692.94 o
  -9   1   1      13266.34      12168.86       197.93 o
  -7   1   1      20647.68      19847.97       226.94 o
  -5   1   1      13433.39      13447.92       146.27 o
  -3   1   1      19445.08      20002.30       152.23 o
  -1   1   1       5977.00       5380.42       714.66 o
   1   1   1      23864.20      24784.44       237.79 o
   3   1   1        369.39        418.20        33.31 o
   5   1   1       7139.15       7548.17       123.59 o
   7   1   1       1520.45       1415.56        50.65 o
   9   1   1        451.12        428.51        28.98 o
  11   1   1       1017.48       1159.34        65.32 o
  13   1   1        897.93        907.46        79.36 o
  15   1   1      11062.01      10623.69       309.29 o
  17   1   1      14849.07      13665.55       635.32 o
  19   1   1       9539.04       8468.77       501.91 o
  21   1   1       7137.01       5582.81       608.42 o
  23   1   1       6302.44       6833.81       694.11 o
 -24   2   1       1152.53       1173.61       173.06 o
 -22   2   1       5257.28       4756.77       331.70 o
 -20   2   1       6432.24       5739.21       434.54 o
 -18   2   1      11188.08      11230.91      1185.52 o
 -16   2   1      10380.96       9827.27       201.77 o
 -14   2   1      13783.90      13580.20       292.17 o
 -12   2   1      36956.49      37106.49       376.00 o
 -10   2   1      46111.20      42778.87       381.53 o
  -8   2   1     187662.05     189443.91      1386.57 o
  -6   2   1     189163.41     191385.83      1188.53 o
  -4   2   1     166546.39     167896.39      1246.47 o
  -2   2   1     101679.38     103514.00       911.21 o
   0   2   1      75416.61      74716.10       671.90 o
   2   2   1     139516.53     134548.83      1119.99 o
   4   2   1     143821.17     140316.39      1135.85 o
   6   2   1     237989.95     236345.95      1767.91 o
   8   2   1     118506.96     116904.00       960.93 o
  10   2   1     101887.85     100490.28       970.54 o
  12   2   1      76730.98      76056.13       907.97 o
  14   2   1      59410.95      60677.76       972.67 o
  16   2   1      34462.32      32663.81      1559.05 o
  18   2   1      21460.81      19962.20      1193.20 o
  20   2   1      13478.90      10567.45       872.34 o
  22   2   1       8443.53       8835.28       582.00 o
 -25   3   1       9542.08      10204.39       743.65 o
 -23   3   1      10089.62       9580.80       491.98 o
 -21   3   1      15062.57      14386.54       830.06 o
 -19   3   1      20019.87      20170.64       653.88 o
 -17   3   1      14280.70      15280.92       805.97 o
 -15   3   1      12592.59      12427.82       270.69 o
 -13   3   1       8014.17       7802.10       181.86 o
 -11   3   1      14346.52      14100.23       242.38 o
  -9   3   1      12746.26      12165.72       201.87 o
  -7   3   1      35896.58      36274.72       322.64 o
  -5   3   1      39588.50      40584.18       394.43 o
  -3   3   1      24298.39      25481.15       220.88 o
  -1   3   1       7912.33       8151.06       144.94 o
   1   3   1      14564.95      16659.86       175.09 o
   3   3   1       7823.35       8401.49       118.53 o
   5   3   1       7047.53       7574.93       125.13 o
   7   3   1         57.27         63.36        14.81 o
   9   3   1        633.49        656.05        54.63 o
  11   3   1         52.34         43.61        26.12 o
  13   3   1       1638.19       1637.83       109.58 o
  15   3   1       5801.33       6188.75       398.04 o
  17   3   1       7421.22       7416.60       704.36 o
  19   3   1       6285.61       6036.40       713.90 o
  21   3   1       2867.45       2353.04       299.53 o
  23   3   1       3339.94       4154.72       599.02 o
 -22   4   1         47.53         62.07       116.16 o
 -20   4   1          3.42        -41.24        41.24 o
 -18   4   1        540.34        558.92       132.45 o
 -16   4   1          3.74        -42.45        53.68 o
 -14   4   1        949.88        989.93        88.37 o
 -12   4   1       7456.58       6696.02       251.24 o
 -10   4   1       6001.97       5844.57       195.77 o
  -8   4   1       2941.22       2901.55       101.05 o
  -6   4   1       1973.28       1978.12        85.59 o
  -4   4   1       5775.91       5841.45       111.55 o
  -2   4   1         80.62         71.55        14.85 o
   0   4   1        241.97        237.45        22.05 o
   2   4   1       1525.60       1510.80        51.08 o
   4   4   1       2877.90       2901.14        83.86 o
   6   4   1       1780.55       1859.67        69.33 o
   8   4   1         46.35         37.76        17.04 o
  10   4   1       8170.19       8415.13       298.11 o
  12   4   1        809.44        837.23       147.59 o
  14   4   1       1081.38        826.27       237.87 o
  16   4   1         53.18         23.11        74.45 o
  18   4   1         65.34        124.11        85.15 o
  20   4   1        169.86        299.80       171.39 o
 -21   5   1      13331.73      14278.54      1685.89 o
 -19   5   1      16711.28      16888.66       830.35 o
 -17   5   1      20816.19      23414.06      1390.36 o
 -15   5   1      29465.21      30490.11      1034.77 o
 -13   5   1      16995.21      18109.74       560.66 o
 -11   5   1       6274.55       6449.68       226.16 o
  -9   5   1      22830.23      22130.29       445.04 o
  -7   5   1      27254.20      26470.34       490.71 o
  -5   5   1      10853.87      10384.72       271.20 o
  -3   5   1       8181.23       7907.88       181.83 o
  -1   5   1       5538.98       5441.04       234.20 o
   1   5   1       8672.69       9114.15       227.97 o
   3   5   1       5642.57       5516.66       180.41 o
   5   5   1        196.36        296.71        35.97 o
   7   5   1       3831.43       4033.56       139.95 o
   9   5   1       2806.00       2981.79       146.14 o
  11   5   1        857.43       1109.31       318.02 o
  13   5   1       8072.46       8028.60       493.16 o
  15   5   1       4262.84       4908.87       396.81 o
  17   5   1       3340.69       3641.14       508.20 o
  19   5   1       6584.56       7191.52       615.82 o
 -20   6   1       2733.54       2621.28       493.54 o
 -18   6   1       4290.69       4778.79       574.54 o
 -16   6   1      11984.88      14233.53      1484.46 o
 -14   6   1      21353.21      20961.92       896.09 o
 -12   6   1      18183.76      18133.42       581.47 o
 -10   6   1      27499.56      26811.79       615.56 o
  -8   6   1      17272.21      18533.69       603.22 o
  -6   6   1      50228.56      49785.73      1259.66 o
  -4   6   1      96536.87      95315.29      2007.60 o
  -2   6   1      87353.07      86560.46      2605.63 o
   0   6   1      66178.27      66091.20      2155.23 o
   2   6   1      63612.65      65649.62      2181.14 o
   4   6   1      64199.35      65289.12      1923.34 o
   6   6   1      26175.41      27692.83       672.14 o
   8   6   1      46541.98      49105.10       901.58 o
  10   6   1      43694.86      44482.39      1019.06 o
  12   6   1      38322.28      37975.84      1176.16 o
  14   6   1      21937.04      23002.43      1150.16 o
  16   6   1      15169.09      16657.06       753.73 o
  18   6   1      10421.03      10549.63       649.76 o
 -17   7   1       3480.25       3792.86       509.06 o
 -15   7   1       5183.25       5514.48       600.45 o
 -13   7   1       1497.70       1526.78       198.63 o
 -11   7   1       1624.91       1737.77       260.22 o
  -9   7   1       7097.89       7269.94       497.98 o
  -7   7   1       9778.35       9878.09       499.76 o
  -5   7   1       8837.88       8126.01       443.90 o
  -3   7   1       1342.52       1125.08       159.25 o
  -1   7   1        713.97        652.96       102.91 o
   1   7   1        228.60        355.31       127.55 o
   3   7   1        205.68        184.54        71.66 o
   5   7   1         13.44         36.99        32.15 o
   7   7   1         30.01        216.95       114.74 o
   9   7   1          4.82         92.81       100.22 o
  11   7   1        334.23        543.79       192.75 o
  13   7   1       1498.77       1801.62       355.03 o
 -12   8   1        140.34         49.82        76.02 o
 -10   8   1       1027.30        608.42       196.16 o
  -8   8   1       1431.82       1436.14       202.78 o
  -6   8   1       1408.50       1753.87       582.37 o
  -4   8   1       1783.01       1659.75       212.38 o
  -2   8   1       2419.96       2019.71       334.53 o
   0   8   1       4686.37       4927.70       530.12 o
   2   8   1       2344.41       2170.47       424.21 o
   4   8   1       3143.84       2990.67       292.71 o
   6   8   1       3481.64       4346.33       522.72 o
   8   8   1       4436.32       4718.16       563.72 o
  10   8   1       1642.01       1128.29       296.95 o
  -7   9   1       5158.81       5072.55       397.07 o
  -5   9   1       5871.88       5536.12       592.19 o
  -3   9   1       2437.98       1584.96       317.45 o
  -1   9   1       1766.02       1978.45       247.60 o
   1   9   1       1327.38       1415.28       298.66 o
   3   9   1        160.25         92.53        99.93 o
   5   9   1        142.39        261.65       149.47 o
 -26   0   2        131.68         61.78       133.53 o
 -24   0   2       1413.00       1376.27       220.25 o
 -22   0   2        818.27        950.89       176.85 o
 -20   0   2       7342.50       6632.42       494.96 o
 -18   0   2      10866.24      10536.68       538.75 o
 -16   0   2      18942.62      18855.46       884.09 o
 -14   0   2      17397.51      16615.80       389.03 o
 -12   0   2      23318.05      22022.13       409.90 o
 -10   0   2      23268.29      21073.88       410.68 o
  -8   0   2      69589.38      69380.38       885.12 o
  -6   0   2     133270.09     136852.42      1466.95 o
  -4   0   2      74665.88      73509.81      1333.37 o
   0   0   2     236129.14     242487.44      2081.38 o
   2   0   2      87364.32      86073.05       774.49 o
   4   0   2      55017.56      53891.27       616.98 o
   6   0   2     127002.06     124128.95      1363.42 o
   8   0   2     101087.37      98770.80      1138.03 o
  10   0   2      91029.05      88763.40      1360.21 o
  12   0   2      60738.80      60409.41      1101.71 o
  14   0   2      50675.70      51707.93      1543.80 o
  16   0   2      54952.61      45039.43      1829.24 o
  18   0   2      39095.52      31737.09      1508.09 o
  20   0   2      21476.98      18583.93      1125.44 o
  22   0   2      10472.63       9467.06       794.62 o
 -27   1   2       8423.76       7455.08       448.50 o
 -25   1   2      11375.61      11443.01       541.69 o
 -23   1   2      14094.65      13430.86       728.66 o
 -21   1   2      16965.18      17274.46       631.70 o
 -19   1   2      34155.64      33541.01       762.94 o
 -17   1   2       9848.03       9379.40       250.63 o
 -15   1   2      19546.21      18832.96       476.31 o
 -13   1   2      36587.15      37294.51       424.84 o
 -11   1   2     126512.67     130609.81      1033.82 o
  -9   1   2      93116.96      92239.77       739.37 o
  -7   1   2     109701.79     109370.48       723.65 o
  -5   1   2      52669.02      53523.35       381.01 o
  -3   1   2       5394.43       5817.49        90.09 o
  -1   1   2       9840.06       9935.77       110.71 o
   1   1   2      24191.96      24576.01       212.00 o
   3   1   2      18806.96      19609.14       153.77 o
   5   1   2      15330.33      15995.90       190.98 o
   7   1   2       6401.33       6767.94       123.07 o
   9   1   2       9728.31      10513.00       172.28 o
  11   1   2       4107.83       4028.64       132.53 o
  13   1   2        772.24        751.89        61.95 o
  15   1   2         55.48         84.56        78.86 o
  17   1   2       5553.09       5044.29       373.75 o
  19   1   2       3629.41       2273.10       380.08 o
  21   1   2       2332.44       2856.75       431.62 o
  23   1   2       2802.44       3129.78       470.62 o
 -26   2   2         59.11        123.78        64.25 o
 -24   2   2         15.58         56.46        44.61 o
 -22   2   2        188.06        260.41        79.68 o
 -20   2   2         88.84         25.07        49.99 o
 -18   2   2        811.09        729.53       101.06 o
 -16   2   2        478.42        456.13        49.04 o
 -14   2   2        259.31        240.11        29.14 o
 -12   2   2        464.90        558.99        35.17 o
 -10   2   2        706.10        782.87        34.48 o
  -8   2   2        632.08        815.01        30.26 o
  -6   2   2        755.11        870.71        29.54 o
  -4   2   2        825.89        892.05        34.01 o
  -2   2   2       6050.20       6126.58       103.09 o
   0   2   2        581.50        525.33        28.86 o
   2   2   2      10967.83      11934.35       185.31 o
   4   2   2      20516.03      21998.64       246.67 o
   6   2   2       4100.78       4309.94        86.78 o
   8   2   2        266.23        264.83        21.06 o
  10   2   2         78.75        107.12        21.55 o
  12   2   2        165.05        167.51        36.45 o
  14   2   2       1881.84       1614.00       218.80 o
  16   2   2       1294.38        992.77       261.08 o
  18   2   2        106.94        -50.11        76.59 o
  20   2   2       1546.52       1584.39       334.25 o
  22   2   2        204.38        164.28       118.44 o
 -25   3   2      19749.79      20024.24       748.96 o
 -23   3   2      25152.03      25569.51       836.75 o
 -21   3   2      30692.19      29158.54       876.24 o
 -19   3   2      18478.55      19507.48       548.23 o
 -17   3   2      22801.87      22927.91       593.76 o
 -15   3   2      28764.00      28065.54       695.58 o
 -13   3   2      29106.17      28113.86       365.19 o
 -11   3   2      50337.00      51159.41       447.98 o
  -9   3   2      47720.95      46194.26       476.34 o
  -7   3   2      61707.84      62166.05       502.25 o
  -5   3   2      35593.82      35622.65       325.82 o
  -3   3   2      29369.87      28588.79       302.14 o
  -1   3   2       6936.57       6876.07       115.63 o
   1   3   2       1558.15       1347.69        70.42 o
   3   3   2       6748.81       6759.68       131.09 o
   5   3   2       6201.70       6595.03       108.81 o
   7   3   2       5792.42       6198.75       124.40 o
   9   3   2       1423.55       1308.48        63.04 o
  11   3   2          2.73         26.48        22.05 o
  13   3   2       1786.18       1620.36       115.70 o
  15   3   2       3034.30       2812.65       356.74 o
  17   3   2        297.85        575.68       211.82 o
  19   3   2       2078.93       2137.58       386.63 o
  21   3   2       3503.82       3956.61       394.92 o
 -24   4   2        133.28        130.11       140.36 o
 -22   4   2        373.78        620.66       232.61 o
 -20   4   2         18.78         86.81        68.76 o
 -18   4   2       1081.47       1031.18       138.31 o
 -16   4   2       3524.18       3567.95       242.58 o
 -14   4   2       8652.35       8412.06       239.09 o
 -12   4   2      19803.72      20108.47       420.25 o
 -10   4   2      45199.79      44578.09       543.63 o
  -8   4   2      31709.61      31059.50       373.99 o
  -6   4   2      43140.93      41323.46       394.37 o
  -4   4   2      78524.61      79262.11       660.55 o
  -2   4   2      88372.47      86199.73       819.24 o
   0   4   2     108340.09     107390.19       999.45 o
   2   4   2     113780.70     115791.12       966.05 o
   4   4   2      93907.05      92565.70       869.97 o
   6   4   2      62601.98      62032.32       617.31 o
   8   4   2      79417.45      80213.23      1076.20 o
  10   4   2      63085.00      66447.88      1922.62 o
  12   4   2      57502.18      58197.37      2007.89 o
  14   4   2      44284.22      42881.86      2074.94 o
  16   4   2      28718.04      30810.82      2375.31 o
  18   4   2      17721.22      18954.62      1234.77 o
  20   4   2      14115.16      11338.44       947.50 o
 -23   5   2       5425.75       4575.52       641.73 o
 -21   5   2       5959.52       7252.26       498.54 o
 -19   5   2       5371.44       6738.29       805.72 o
 -17   5   2      15401.18      16608.65       734.10 o
 -15   5   2      18957.18      19180.03      1353.64 o
 -13   5   2      34682.82      34083.76      1015.49 o
 -11   5   2      11563.55      11522.62       348.27 o
  -9   5   2      25102.47      24766.06       489.43 o
  -7   5   2       1988.37       2215.88       101.30 o
  -5   5   2       5098.28       5067.51       165.96 o
  -3   5   2       4409.20       4386.14       166.41 o
  -1   5   2       4795.23       4422.47       256.84 o
   1   5   2       7532.54       7652.41       213.10 o
   3   5   2       3802.86       3627.22       148.45 o
   5   5   2       6734.18       7073.60       200.68 o
   7   5   2         18.04         39.01        17.43 o
   9   5   2       2911.61       2906.59       209.32 o
  11   5   2        120.22        156.37        55.90 o
  13   5   2        532.26        585.18       105.49 o
  15   5   2       1925.09       2035.56       200.15 o
  17   5   2       1094.26       1083.91       148.96 o
 -20   6   2          0.59          5.79        67.18 o
 -18   6   2        147.24        286.49       111.33 o
 -16   6   2        765.56        771.09       119.16 o
 -14   6   2         40.55         89.79        47.76 o
 -12   6   2       2409.71       2303.69       185.86 o
 -10   6   2       1206.95       1289.73       138.73 o
  -8   6   2       3021.60       2914.34       203.57 o
  -6   6   2         54.29         76.32        52.28 o
  -4   6   2        646.15        574.48        88.89 o
  -2   6   2        364.27        312.56        82.94 o
   0   6   2       1114.09       1447.73       245.42 o
   2   6   2       8695.25       8801.70       639.45 o
   4   6   2       2436.65       2478.16       170.18 o
   6   6   2       8412.37       8444.22       336.54 o
   8   6   2       2267.17       2353.16       225.40 o
  10   6   2        460.99        475.60        96.35 o
  12   6   2         96.82         84.44        54.86 o
  14   6   2        404.72        258.39        91.59 o
  16   6   2       2450.95       2744.61       333.59 o
 -17   7   2      17466.12      18436.46      1138.26 o
 -15   7   2      24778.48      24476.34      1288.87 o
 -13   7   2      27035.54      28932.31      1078.75 o
 -11   7   2      20928.43      20941.65       631.41 o
  -9   7   2      16806.70      17387.14       632.16 o
  -7   7   2      16328.51      16096.17       657.00 o
  -5   7   2      16910.47      16087.06       939.25 o
  -3   7   2      22461.09      20791.26      1096.12 o
  -1   7   2      12556.36      12334.10       676.18 o
   1   7   2       1323.48       1565.13       268.62 o
   3   7   2       2394.14       2417.24       240.91 o
   5   7   2       1482.84       1382.23       186.12 o
   7   7   2       3056.88       3451.78       454.68 o
   9   7   2       1053.99        910.49       251.11 o
  11   7   2        105.58        -53.81       100.79 o
  13   7   2       1120.35       1032.63       277.87 o
 -14   8   2       2722.39       2530.65       266.44 o
 -12   8   2       9792.09      10298.94       663.08 o
 -10   8   2      11543.36      10683.91       566.17 o
  -8   8   2      21566.05      21189.68      1500.26 o
  -6   8   2      16829.64      17252.78      1327.87 o
  -4   8   2      21875.29      21758.41      1193.20 o
  -2   8   2      18838.15      19149.36      1105.23 o
   0   8   2      23775.33      23438.47      1243.03 o
   2   8   2      30301.17      30365.90       843.84 o
   4   8   2      30458.62      31265.89      1110.36 o
   6   8   2      36379.47      39303.45      1833.23 o
   8   8   2      28422.47      29450.33      1575.00 o
  -9   9   2       1625.48       1602.04       311.47 o
  -7   9   2       3909.19       3718.84       493.68 o
  -5   9   2       2663.55       2240.36       382.65 o
  -3   9   2       2721.61       2398.65       388.62 o
  -1   9   2       1863.25       2431.68       385.78 o
   1   9   2        533.14        371.26       166.27 o
 -27   1   3       9723.22       7836.79       557.85 o
 -25   1   3      10133.97       9305.50       559.57 o
 -23   1   3      13019.77      12855.13       553.42 o
 -21   1   3      10937.60      10437.95       400.06 o
 -19   1   3      44543.94      46481.41       887.88 o
 -17   1   3      61745.41      58930.32       851.74 o
 -15   1   3      69677.55      68402.92       688.00 o
 -13   1   3      76682.41      77578.80       816.30 o
 -11   1   3      57009.02      56709.35       534.81 o
  -9   1   3      37160.11      36235.48       325.35 o
  -7   1   3      49785.98      49586.21       449.29 o
  -5   1   3      89118.89      90707.16       926.99 o
  -3   1   3      16877.94      16917.29       229.14 o
  -1   1   3      92863.62      92852.30       753.13 o
   1   1   3      25507.10      25695.84       227.49 o
   3   1   3      35336.91      35771.59       276.80 o
   5   1   3      21349.97      22301.24       231.30 o
   7   1   3      26276.87      28261.79       310.14 o
   9   1   3       5147.02       5074.34       171.51 o
  11   1   3        474.67        445.76        50.25 o
  13   1   3          3.29        -24.09        53.69 o
  15   1   3       4043.88       3961.98       362.54 o
  17   1   3          4.65         72.48        48.54 o
  19   1   3        230.45         99.08       106.76 o
  21   1   3        146.90        103.35       124.70 o
 -28   2   3       3953.81       4391.26       585.21 o
 -26   2   3       1209.72       1302.37       183.30 o
 -24   2   3       1418.88       1744.16       203.14 o
 -22   2   3       2198.68       2316.20       223.55 o
 -20   2   3       2434.32       2304.86       172.56 o
 -18   2   3       1349.85       1222.74        86.77 o
 -16   2   3         52.87         38.08        17.05 o
 -14   2   3       3476.73       3755.21        98.11 o
 -12   2   3       8173.81       8540.54       131.57 o
 -10   2   3      15723.05      15936.64       190.05 o
  -8   2   3      84419.81      85652.36       653.78 o
  -6   2   3      79856.41      80680.09       640.75 o
  -4   2   3     103497.66     104388.27       911.61 o
  -2   2   3      71384.27      70775.25       689.18 o
   0   2   3      55763.22      55169.37       453.49 o
   2   2   3      55173.22      54266.13       539.29 o
   4   2   3      81103.76      80499.10       566.43 o
   6   2   3     111090.46     113107.05       900.80 o
   8   2   3      86877.44      87809.56       977.58 o
  10   2   3      79814.88      82876.34       951.03 o
  12   2   3      67980.34      70857.61       938.16 o
  14   2   3      36616.35      35947.05      1004.78 o
  16   2   3      29523.80      25913.42      1372.85 o
  18   2   3      19217.98      16448.92      1085.02 o
  20   2   3      17274.51      15859.58      1092.13 o
 -27   3   3       9066.36       8375.22       582.42 o
 -25   3   3      11464.93      11557.39       551.54 o
 -23   3   3      10202.73       9863.63       599.45 o
 -21   3   3      18874.07      18650.30       547.57 o
 -19   3   3      15106.05      16013.06       476.01 o
 -17   3   3      22143.53      21939.09       376.15 o
 -15   3   3      21403.08      21859.92       321.69 o
 -13   3   3      33413.23      32991.07       346.71 o
 -11   3   3      36916.71      36313.30       368.62 o
  -9   3   3      32862.75      32319.84       305.63 o
  -7   3   3      45928.73      44909.45       432.73 o
  -5   3   3      29871.66      29319.21       297.58 o
  -3   3   3      59352.64      62302.70       602.13 o
  -1   3   3      13500.55      12686.42       171.19 o
   1   3   3      20394.05      20120.94       296.92 o
   3   3   3      17871.07      18355.35       289.64 o
   5   3   3       9796.25       9990.90       153.49 o
   7   3   3      11956.90      12554.24       211.79 o
   9   3   3       3144.95       3151.65       112.58 o
  11   3   3        483.08        499.60        51.64 o
  13   3   3          3.30          7.37        43.56 o
  15   3   3         33.20        150.04       107.90 o
  17   3   3        378.37        158.01       127.26 o
  19   3   3         56.68         46.60        55.29 o
 -24   4   3        336.97        324.57       185.34 o
 -22   4   3         54.90         49.05        43.70 o
 -20   4   3         40.43         73.28        58.94 o
 -18   4   3         36.91         11.07        33.95 o
 -16   4   3       1171.08       1167.38       102.18 o
 -14   4   3        251.23        302.19        45.28 o
 -12   4   3        811.58        898.03        65.57 o
 -10   4   3       1327.34       1313.01        61.08 o
  -8   4   3       1185.72       1259.04        56.92 o
  -6   4   3        743.86        806.11        34.90 o
  -4   4   3       1023.31       1097.65        42.08 o
  -2   4   3       3362.49       3384.61        85.72 o
   0   4   3       1467.70       1425.83        71.48 o
   2   4   3       1167.61       1359.42        66.04 o
   4   4   3         18.51         53.27        17.57 o
   6   4   3       2772.89       2635.40        86.86 o
   8   4   3       1421.37       1362.40       102.01 o
  10   4   3       6470.96       6485.60       287.76 o
  12   4   3       7632.37       7128.02       356.87 o
  14   4   3       2537.09       2502.53       243.94 o
  16   4   3        179.78        133.01        79.53 o
  18   4   3          6.33        136.89        74.99 o
 -23   5   3      14587.78      14259.35       731.17 o
 -21   5   3      18259.21      20337.48      1226.80 o
 -19   5   3      23327.00      25049.90      1464.82 o
 -17   5   3      35130.24      34316.32      1069.80 o
 -15   5   3      57780.52      57591.40      1190.26 o
 -13   5   3      33206.10      33200.00      1000.51 o
 -11   5   3      43930.57      43769.10       732.09 o
  -9   5   3      69164.21      69156.76      1001.97 o
  -7   5   3      33692.70      33300.95       489.20 o
  -5   5   3      19696.19      19482.75       364.68 o
  -3   5   3      23103.10      23329.46       545.72 o
  -1   5   3      39407.58      38067.75       696.24 o
   1   5   3      38608.33      38599.17       612.73 o
   3   5   3      22868.30      22820.59       422.34 o
   5   5   3       2652.80       2530.84       123.05 o
   7   5   3         92.75         78.20        36.69 o
   9   5   3       2360.71       2708.42       208.67 o
  11   5   3        895.43        973.60       131.64 o
  13   5   3        186.01        178.14        61.78 o
  15   5   3        476.30        417.64        96.65 o
  17   5   3          2.36        119.29       128.69 o
 -22   6   3         13.36          3.90        76.71 o
 -20   6   3          4.75          5.46        64.13 o
 -18   6   3        110.59         39.04        50.86 o
 -16   6   3        371.60        366.13       104.43 o
 -14   6   3        330.96        354.85        97.46 o
 -12   6   3       1314.79       1367.35       145.74 o
 -10   6   3       5770.48       5988.29       441.30 o
  -8   6   3       6124.06       6738.48       318.39 o
  -6   6   3      28095.49      27815.41       702.41 o
  -4   6   3      24062.43      24372.90       650.00 o
  -2   6   3      16389.44      17576.09       663.17 o
   0   6   3      27350.48      27025.78      1816.43 o
   2   6   3      58424.34      58495.66      1381.78 o
   4   6   3      43810.67      43001.52       919.29 o
   6   6   3      29589.95      31214.43      1020.10 o
   8   6   3      33981.80      33352.50      2241.35 o
  10   6   3      33211.74      31210.16       857.08 o
  12   6   3      29523.41      28361.72       842.69 o
  14   6   3      27771.54      27157.93       833.03 o
  16   6   3      17650.04      18365.56      1265.81 o
 -19   7   3       3675.67       3947.17       507.63 o
 -17   7   3       8949.88       8440.70       591.34 o
 -15   7   3       7757.01       7763.03       456.52 o
 -13   7   3       8939.45       9328.98       681.59 o
 -11   7   3      11746.25      11839.88       555.75 o
  -9   7   3      18415.63      16811.38       676.08 o
  -7   7   3      15938.99      15856.08       711.62 o
  -5   7   3       4350.75       4527.12       478.59 o
  -3   7   3       5102.04       5176.74       370.69 o
  -1   7   3       4387.68       4280.74       332.01 o
   1   7   3       7315.47       6687.20       426.77 o
   3   7   3       2078.64       1877.05       178.68 o
   5   7   3       1310.04       1513.22       309.19 o
   7   7   3        301.55        155.73       112.17 o
   9   7   3        473.74        387.77       179.65 o
  11   7   3        759.06        827.07       263.64 o
  13   7   3         62.19         72.88        68.04 o
 -16   8   3        929.06        951.20       223.21 o
 -14   8   3          8.81         42.96        32.66 o
 -12   8   3         38.59         20.77        46.24 o
 -10   8   3         57.08         55.42        49.79 o
  -8   8   3         72.65         16.18        63.92 o
  -6   8   3       1520.49       1631.44       265.63 o
  -4   8   3       2396.65       2358.79       369.83 o
  -2   8   3       6844.50       6863.70       636.03 o
   0   8   3       3743.53       3503.44       325.62 o
   2   8   3       2063.97       2203.44       259.60 o
   4   8   3        860.65        837.80       166.84 o
   6   8   3       1763.01       1411.14       240.86 o
   8   8   3       1027.73       1314.85       209.49 o
  -9   9   3      13967.68      15314.65       985.37 o
   3   9   3       5867.83       5104.79       628.92 o
 -28   0   4       9898.03       9141.07       884.87 o
 -26   0   4      10717.13      10463.53       922.16 o
 -24   0   4       8257.56       7921.71       962.59 o
 -22   0   4      10171.24      10799.55       582.10 o
 -20   0   4        126.08        101.74        60.88 o
 -18   0   4      14276.73      14928.93       360.97 o
 -16   0   4      10637.13      10648.27       276.63 o
 -14   0   4       9409.30       9335.96       244.54 o
 -12   0   4       2908.04       2883.67       111.35 o
 -10   0   4      35528.98      36307.08       557.43 o
  -8   0   4         66.05         75.01        29.92 o
  -6   0   4        941.27       1216.84       135.81 o
  -4   0   4       6642.30       7640.23       558.02 o
  -2   0   4     226145.47     218940.25      2243.77 o
   0   0   4      50134.14      48036.89       537.40 o
   2   0   4      94026.12      93607.46       899.93 o
   4   0   4     131231.05     134567.11      1614.01 o
   6   0   4      82554.29      84057.88       962.18 o
   8   0   4      50695.83      51701.10       931.61 o
  10   0   4      44127.14      44795.99       892.57 o
  12   0   4      51958.35      55532.86      2328.61 o
  14   0   4      31339.14      32600.75      1818.99 o
  16   0   4      28293.01      27932.19      1991.10 o
  18   0   4      20278.03      17197.70      1089.86 o
  20   0   4      15551.25      12977.49       948.07 o
 -29   1   4       5098.12       5070.72       450.83 o
 -27   1   4       9147.28       9502.47       631.04 o
 -25   1   4       8966.89       8572.30       462.99 o
 -23   1   4      11185.89      11114.75       508.48 o
 -21   1   4      24459.26      23918.75       474.29 o
 -19   1   4      40813.89      40567.88       579.16 o
 -17   1   4      25669.68      25222.05       352.70 o
 -15   1   4      54831.04      53430.20       620.26 o
 -13   1   4     121409.46     121368.70      1075.13 o
 -11   1   4      69030.63      69431.58       559.97 o
  -9   1   4      18753.46      17611.46       228.42 o
  -7   1   4      10069.19       9312.50       186.31 o
  -5   1   4     126258.97     129071.81      1500.91 o
  -3   1   4      23980.62      23505.39       309.23 o
  -1   1   4      60311.13      60053.37       488.76 o
   1   1   4      48356.02      49748.12       415.82 o
   3   1   4      36849.10      36944.74       321.91 o
   5   1   4      22851.96      23162.81       230.38 o
   7   1   4       2242.27       2268.06        79.85 o
   9   1   4       6187.16       5988.93       166.15 o
  11   1   4       5033.60       5186.77       274.51 o
  13   1   4       9152.12       9932.36       627.20 o
  15   1   4       1011.04        779.20       131.76 o
  17   1   4        181.76         65.12       125.70 o
  19   1   4         93.75        161.12        75.45 o
 -28   2   4        162.92        117.02        56.98 o
 -26   2   4        154.42        214.27        81.84 o
 -24   2   4        109.60         89.16        57.77 o
 -22   2   4         24.67         20.50        33.15 o
 -20   2   4         91.80         81.78        37.34 o
 -18   2   4        525.59        487.38        49.98 o
 -16   2   4        300.69        366.22        37.56 o
 -14   2   4       2186.24       2252.71        80.43 o
 -12   2   4        159.87        171.76        17.58 o
 -10   2   4       1005.09       1208.30        49.28 o
  -8   2   4       3563.75       3701.65        81.03 o
  -6   2   4       3250.54       3223.85        90.64 o
  -4   2   4        182.50        272.55        22.95 o
  -2   2   4       6026.73       6296.39       126.25 o
   0   2   4        811.03        902.23        35.17 o
   2   2   4       5315.83       5949.66       113.98 o
   4   2   4       1155.96       1247.22        41.18 o
   6   2   4         63.92         41.97        15.07 o
   8   2   4        176.48        180.94        29.85 o
  10   2   4         93.68         86.19        34.85 o
  12   2   4       2501.19       2428.35       187.08 o
  14   2   4        161.57        173.99        57.73 o
  16   2   4       2314.28       2316.84       248.17 o
  18   2   4       1045.38        950.19       168.83 o
 -27   3   4       4936.97       4759.34       354.07 o
 -25   3   4      15054.74      16310.04       661.54 o
 -23   3   4      25228.67      24722.76       969.21 o
 -21   3   4      23743.86      22897.05       690.32 o
 -19   3   4      22135.58      21911.90       466.16 o
 -17   3   4      39194.59      39170.70       483.39 o
 -15   3   4      40094.55      38661.15       524.06 o
 -13   3   4      38375.23      36738.91       416.52 o
 -11   3   4      49841.91      49026.25       434.75 o
  -9   3   4      98528.09      97128.33       834.98 o
  -7   3   4     110928.73     111311.13       912.56 o
  -5   3   4      86078.56      86742.14       861.51 o
  -3   3   4     118868.52     121047.38      1148.11 o
  -1   3   4      71558.41      72807.50       637.06 o
   1   3   4      44516.68      44357.19       517.81 o
   3   3   4      10619.25      10565.02       213.28 o
   5   3   4      25429.20      25571.77       393.81 o
   7   3   4      10244.23      10219.27       235.29 o
   9   3   4      10794.11      10999.11       253.52 o
  11   3   4       3930.82       3956.49       209.83 o
  13   3   4       3201.41       3166.01       195.05 o
  15   3   4       1892.56       1340.83       191.16 o
  17   3   4         77.01         62.43        46.93 o
 -26   4   4       7436.27       8292.08       867.22 o
 -24   4   4       8613.49      10090.57       942.09 o
 -22   4   4       5521.58       5505.09       658.81 o
 -20   4   4       9289.98       8645.02       431.13 o
 -18   4   4       4160.36       4816.35       274.61 o
 -16   4   4        972.59        997.31        84.14 o
 -14   4   4         27.52         67.71        21.81 o
 -12   4   4       3226.36       3109.11       121.68 o
 -10   4   4       2429.47       2336.50        82.25 o
  -8   4   4       9244.48       9014.42       182.01 o
  -6   4   4      18744.72      18762.81       244.18 o
  -4   4   4      20594.51      21451.83       278.18 o
  -2   4   4       5523.49       5175.79       120.95 o
   0   4   4      28398.65      28458.69       386.91 o
   2   4   4      29060.17      29895.44       367.20 o
   4   4   4      31026.24      31202.82       432.27 o
   6   4   4      43625.45      44455.27       650.86 o
   8   4   4      61428.73      62125.96      1688.92 o
  10   4   4      33646.79      35558.14       867.70 o
  12   4   4      22007.31      21791.98       842.05 o
  14   4   4      23356.54      22200.47       953.35 o
  16   4   4      18684.93      17020.23       744.34 o
 -23   5   4       3711.35       4125.76       542.37 o
 -21   5   4       7154.92       7240.37       770.99 o
 -19   5   4      10379.00      10159.17       538.86 o
 -17   5   4      20405.30      20580.34       628.14 o
 -15   5   4      35432.80      36422.73       878.39 o
 -13   5   4      14230.47      14397.53       499.82 o
 -11   5   4      31942.79      31363.53       786.82 o
  -9   5   4      26518.78      26149.68       469.61 o
  -7   5   4      23364.76      23574.57       393.59 o
  -5   5   4       8039.30       7695.85       217.00 o
  -3   5   4      16298.65      15946.33       330.18 o
  -1   5   4      21055.18      21542.86       439.49 o
   1   5   4      22236.44      22755.00       379.91 o
   3   5   4      26157.13      25623.35       498.97 o
   5   5   4      12447.09      12484.04       411.86 o
   7   5   4       8326.30       9061.15       391.57 o
   9   5   4        576.35        707.93       114.28 o
  11   5   4        167.64        178.38        65.78 o
  13   5   4         58.82         47.49        50.16 o
  15   5   4       1699.81       1936.70       206.37 o
 -22   6   4        756.66        488.09       137.99 o
 -20   6   4         89.08        181.70        81.88 o
 -18   6   4         20.65         63.46        66.65 o
 -16   6   4        574.20        663.35       121.39 o
 -14   6   4        370.11        464.56       110.80 o
 -12   6   4          2.02        -36.88        45.63 o
 -10   6   4       2327.25       2144.85       213.70 o
  -8   6   4         88.36        103.05        57.08 o
  -6   6   4         80.81         45.46        26.75 o
  -4   6   4        214.81        212.64        49.61 o
  -2   6   4        850.74        920.59       120.38 o
   0   6   4        517.82        547.51       118.14 o
   2   6   4       1971.93       1897.36       159.49 o
   4   6   4       2941.69       3063.69       208.90 o
   6   6   4       4702.13       4856.84       272.22 o
   8   6   4        744.77        698.20       134.50 o
  10   6   4         15.44         40.37        54.31 o
  12   6   4        482.08        699.04       126.02 o
  14   6   4        706.78        559.48       240.15 o
 -21   7   4      17817.92      18921.59      1341.82 o
 -19   7   4      18502.70      19565.45       751.08 o
 -17   7   4      18132.11      19101.81      1040.60 o
 -15   7   4      21684.58      21126.93      1103.81 o
 -13   7   4      29210.99      29627.98      1337.55 o
 -11   7   4      30525.91      30044.73       972.07 o
  -9   7   4      35002.89      33851.39      1044.25 o
  -7   7   4      35910.89      35385.61      1074.84 o
  -5   7   4      46993.13      45430.90      1816.43 o
  -3   7   4      32512.03      32305.80      1053.03 o
  -1   7   4      12091.93      12848.24       617.06 o
   1   7   4       7880.88       7511.07       465.92 o
   3   7   4      19904.19      19772.84       809.76 o
   5   7   4      11584.96      11072.32       592.34 o
   7   7   4      16738.75      16764.02      1085.44 o
   9   7   4       7362.24       6036.06       700.95 o
  11   7   4       3340.62       3005.08       374.39 o
 -16   8   4       1441.75       1503.82       283.00 o
 -14   8   4          2.95         40.43        75.73 o
 -12   8   4         35.43         79.19        54.38 o
 -10   8   4       1753.98       1442.74       200.80 o
  -8   8   4       2590.47       2419.72       376.10 o
  -6   8   4       3204.01       2771.05       403.43 o
  -4   8   4       8439.66       8044.95       696.11 o
  -2   8   4       5986.05       6575.30       626.07 o
   0   8   4       6062.40       6528.17       459.04 o
   2   8   4       9062.27       8842.60       543.42 o
   4   8   4      16748.76      16843.94       780.75 o
   6   8   4      22051.13      21115.17       951.35 o
 -29   1   5       1418.18       1513.55       204.97 o
 -27   1   5       5946.32       6606.65       444.65 o
 -25   1   5       7451.10       8118.98       686.29 o
 -23   1   5      12011.95      12118.66       364.98 o
 -21   1   5      14681.52      14630.79       352.78 o
 -19   1   5      33184.57      33585.93       438.56 o
 -17   1   5      31607.30      31159.53       380.94 o
 -15   1   5      50162.61      48469.62       609.74 o
 -13   1   5     108216.67     110273.84       990.21 o
 -11   1   5     100305.36     101314.76       875.69 o
  -9   1   5     108109.92     105982.18      1201.59 o
  -7   1   5      94612.19      92496.74      1243.94 o
  -5   1   5      19333.87      17243.04       448.73 o
  -3   1   5      44801.16      41554.70       431.22 o
  -1   1   5      63683.12      63799.09       718.80 o
   1   1   5      92804.14      92453.96       735.84 o
   3   1   5      60351.45      60352.96       548.91 o
   5   1   5      48234.49      49152.72       508.71 o
   7   1   5      22161.02      23523.27       337.25 o
   9   1   5       7395.64       7140.06       243.57 o
  11   1   5       8934.68       9601.25       426.14 o
  13   1   5       1436.74       1509.78       174.26 o
  15   1   5       3174.67       3322.57       270.89 o
  17   1   5       1958.45       1611.23       206.10 o
 -28   2   5       8805.41       8676.99       766.96 o
 -26   2   5      17470.44      16559.85       755.05 o
 -24   2   5      20976.24      21569.53       612.18 o
 -22   2   5      30444.30      31041.33       613.60 o
 -20   2   5      24435.31      25354.65       521.41 o
 -18   2   5      12315.59      11704.02       307.70 o
 -16   2   5       9149.63       8684.02       169.85 o
 -14   2   5        132.11        143.95        24.74 o
 -12   2   5      12560.98      13223.25       243.00 o
 -10   2   5         64.25        148.14        20.86 o
  -8   2   5         61.30         58.41        16.98 o
  -6   2   5         56.75         33.02        14.42 o
  -4   2   5        303.42        275.74        37.73 o
  -2   2   5        346.35        352.94        42.02 o
   0   2   5      13247.27      13379.54       170.09 o
   2   2   5      23831.72      23576.84       280.89 o
   4   2   5      56215.07      57809.54       609.92 o
   6   2   5      30335.31      30706.20       392.57 o
   8   2   5      21907.22      22137.76       480.09 o
  10   2   5      21340.56      21705.81       589.98 o
  12   2   5      22684.79      23535.96       743.69 o
  14   2   5      23039.56      24853.13       786.77 o
  16   2   5      22458.30      20700.47      2497.59 o
  18   2   5      19373.35      19007.12      2041.63 o
 -29   3   5       1042.23       1354.88       241.34 o
 -27   3   5       4110.10       3501.68       376.89 o
 -25   3   5       4410.74       4478.34       335.88 o
 -23   3   5      11843.30      11681.38       500.81 o
 -21   3   5      16286.42      16202.05       411.17 o
 -19   3   5      17518.79      17314.97       317.25 o
 -17   3   5      23767.09      23838.72       357.36 o
 -15   3   5      22915.74      21839.24       312.58 o
 -13   3   5      40653.30      40799.27       469.28 o
 -11   3   5      32458.68      32391.66       352.17 o
  -9   3   5      43888.71      43461.93       438.37 o
  -7   3   5      52246.54      52413.02       603.83 o
  -5   3   5      75860.09      76489.37       797.55 o
  -3   3   5      72519.63      71764.98       761.23 o
  -1   3   5      38234.95      37859.95       370.32 o
   1   3   5      33737.46      33950.04       394.84 o
   3   3   5      12907.50      12415.00       247.43 o
   5   3   5       9067.22       9298.13       251.96 o
   7   3   5      13256.25      13618.31       334.32 o
   9   3   5       9549.53       9313.67       329.98 o
  11   3   5       5407.42       5387.05       280.48 o
  13   3   5       3555.92       3425.91       234.85 o
  15   3   5        771.18        876.71       157.17 o
  17   3   5        983.83        857.82       246.27 o
 -26   4   5        779.67        406.28       206.98 o
 -24   4   5        265.68        127.55       119.29 o
 -22   4   5         13.56         94.79       177.09 o
 -20   4   5        709.86        687.68       115.99 o
 -18   4   5        216.58        272.38        59.49 o
 -16   4   5       1135.17       1100.16        85.97 o
 -14   4   5        326.58        260.76        34.74 o
 -12   4   5       2179.32       2080.56        82.58 o
 -10   4   5        102.66        122.70        23.23 o
  -8   4   5         96.25        104.99        18.02 o
  -6   4   5       8002.80       8082.87       179.72 o
  -4   4   5       2743.63       2946.06        93.39 o
  -2   4   5       1077.59       1019.34        54.80 o
   0   4   5        359.86        342.77        34.39 o
   2   4   5         20.30         21.09        15.90 o
   4   4   5        257.75        299.45        41.96 o
   6   4   5        754.34        711.04       105.61 o
   8   4   5       5197.45       4945.64       287.37 o
  10   4   5       2617.34       2403.92       208.31 o
  12   4   5       1976.96       1906.90       192.53 o
  14   4   5        150.09        130.20        75.70 o
  16   4   5          4.82        164.28       118.15 o
 -25   5   5       6997.11       5942.39       731.98 o
 -23   5   5       7416.33       7603.09       806.57 o
 -21   5   5       9617.62       8780.41       513.10 o
 -19   5   5      17135.65      18174.56       750.55 o
 -17   5   5      43276.87      42899.36      1351.60 o
 -15   5   5      40875.86      39338.86       934.80 o
 -13   5   5      25464.35      26055.65       713.13 o
 -11   5   5      48303.89      46781.00      1988.25 o
  -9   5   5      58988.50      59504.96       905.40 o
  -7   5   5      34444.34      34034.41       511.46 o
  -5   5   5      35835.15      35688.53       566.81 o
  -3   5   5      39193.57      38385.75       594.66 o
  -1   5   5      48916.56      47902.82       765.94 o
   1   5   5      49583.31      48701.77       773.16 o
   3   5   5      38154.19      37367.53       753.92 o
   5   5   5      22321.12      23055.53       566.42 o
   7   5   5      16771.12      17343.35       584.07 o
   9   5   5      15070.25      14550.20       549.37 o
  11   5   5       4168.99       4248.06       294.00 o
  13   5   5       3739.32       3497.38       274.08 o
 -24   6   5       7072.13       7924.81       696.96 o
 -22   6   5       9992.29      10380.68       950.35 o
 -20   6   5      13090.19      14164.19       685.72 o
 -18   6   5       9388.84       8626.55       511.68 o
 -16   6   5       2509.80       2670.55       220.45 o
 -14   6   5       4195.23       4754.02       403.14 o
 -12   6   5        140.08        297.80       113.03 o
 -10   6   5       5790.40       5286.22       344.65 o
  -8   6   5       1197.24        940.35       142.24 o
  -6   6   5        393.68        377.24        77.51 o
  -4   6   5       2233.85       2377.47       167.56 o
  -2   6   5       7578.84       7329.19       439.48 o
   0   6   5      21980.51      19990.50      1109.64 o
   2   6   5      26333.59      25475.17       686.38 o
   4   6   5       5420.83       5106.00       286.83 o
   6   6   5       8388.08       8135.83       465.46 o
   8   6   5      11841.22      11396.72       580.62 o
  10   6   5      16484.79      16588.37      1378.69 o
  12   6   5      14084.68      13881.40       577.20 o
 -21   7   5       3518.39       3509.44       468.63 o
 -19   7   5       6924.24       6919.56       495.67 o
 -17   7   5      10765.43      10281.61       745.93 o
 -15   7   5       7760.80       7997.98       639.74 o
 -13   7   5       2853.75       2941.30       376.67 o
 -11   7   5       5298.50       5356.52       370.44 o
  -9   7   5      10260.89      10039.96       519.11 o
  -7   7   5      12474.36      13317.96       601.29 o
  -5   7   5      13160.64      13023.05       638.20 o
  -3   7   5      14982.40      15061.37       691.99 o
  -1   7   5      15326.38      15435.72       703.64 o
   1   7   5       6360.02       6487.18       848.71 o
   3   7   5       5946.48       5811.26       425.01 o
   5   7   5       4169.22       5225.90       404.39 o
   7   7   5       4489.24       5041.58       659.95 o
   9   7   5       4569.56       4557.58       459.23 o
 -16   8   5          7.37         83.13        89.97 o
 -14   8   5        700.96        990.78       232.61 o
 -12   8   5        310.79        448.98       159.15 o
 -10   8   5        666.66        520.26       123.84 o
  -8   8   5        110.52         93.95        87.97 o
  -6   8   5          0.63        -46.41        71.18 o
  -4   8   5        243.37        231.47       122.42 o
  -2   8   5        949.96        825.69       165.14 o
   0   8   5        480.59        704.55       151.54 o
   2   8   5         95.90        132.49        79.91 o
   4   8   5        254.19        432.51       136.27 o
 -30   0   6      24134.50      24885.63      1539.69 o
 -28   0   6      26289.68      26389.45      1563.32 o
 -26   0   6      32305.34      32553.39      1163.36 o
 -24   0   6      63642.16      65824.18      2192.29 o
 -22   0   6      16206.08      16847.68       610.12 o
 -20   0   6      29557.62      28708.61       586.96 o
 -18   0   6      16419.66      15718.00       340.60 o
 -16   0   6      25629.29      25720.20       506.44 o
 -14   0   6      27515.79      27942.55       514.85 o
 -12   0   6      35263.30      38337.94       807.68 o
 -10   0   6      29407.43      29288.16       759.06 o
  -8   0   6       5373.04       5528.72       347.06 o
  -6   0   6      32694.30      33999.33      1984.69 o
  -4   0   6      36092.39      38035.01       663.92 o
  -2   0   6      28806.45      31779.31       522.94 o
   0   0   6       2020.54       2100.30       108.53 o
   2   0   6       1703.73       1933.86       111.23 o
   4   0   6       7567.96       7985.01       225.96 o
   6   0   6       8707.79       8641.10       412.31 o
   8   0   6      13615.00      14428.66       576.63 o
  10   0   6      12963.44      11954.27      1288.87 o
  12   0   6      11474.42      11222.67       551.36 o
  14   0   6      13105.80      14420.67      1189.50 o
  16   0   6       8318.30       9813.26      1018.40 o
 -29   1   6       1373.02       1294.64       186.54 o
 -27   1   6        797.16       1137.04       172.72 o
 -25   1   6       1612.92       1684.44       135.20 o
 -23   1   6       1896.20       1924.97       138.32 o
 -21   1   6      28217.31      28295.62       484.96 o
 -19   1   6      23381.19      23236.37       310.21 o
 -17   1   6      26949.60      27307.27       400.69 o
 -15   1   6      19298.50      19402.66       312.11 o
 -13   1   6      28259.19      28254.61       354.98 o
 -11   1   6      14718.91      12990.02       257.35 o
  -9   1   6      30456.20      28602.55       526.44 o
  -7   1   6     111941.30     110450.28      1470.52 o
  -5   1   6     148814.97     150061.56      1667.67 o
  -3   1   6     116570.29     119465.00      1012.72 o
  -1   1   6      68417.60      69006.66       546.67 o
   1   1   6      49581.94      49923.67       503.34 o
   3   1   6      47150.59      46686.86       508.63 o
   5   1   6      31927.08      31594.06       555.57 o
   7   1   6       7060.59       7147.28       202.32 o
   9   1   6       8909.91       9177.82       321.40 o
  11   1   6      15356.72      16504.84       590.67 o
  13   1   6      16897.04      17554.02       646.61 o
  15   1   6       4232.20       4672.98       328.44 o
  17   1   6       2042.53       2053.02       374.67 o
 -30   2   6        219.70        182.39        93.68 o
 -28   2   6        163.20         61.78        54.51 o
 -26   2   6         21.31         70.38        44.50 o
 -24   2   6          2.03         41.77        37.46 o
 -22   2   6        126.57        170.90        49.58 o
 -20   2   6         24.12         89.75        52.12 o
 -18   2   6        641.43        716.25        62.99 o
 -16   2   6         41.71         71.83        19.79 o
 -14   2   6        135.08        112.54        18.95 o
 -12   2   6       1853.15       1889.46        87.63 o
 -10   2   6       6343.75       6442.78       167.60 o
  -8   2   6       1642.84       1616.04        78.36 o
  -6   2   6       1336.47       1506.84        74.27 o
  -4   2   6        343.58        397.73        33.55 o
  -2   2   6       2931.51       3140.35        86.16 o
   0   2   6       1133.77       1112.60        45.95 o
   2   2   6       3614.43       3595.84       117.46 o
   4   2   6          1.43          1.20        19.74 o
   6   2   6          3.54         10.07        20.12 o
   8   2   6        478.17        448.25        66.12 o
  10   2   6       1466.47       1401.10       192.81 o
  12   2   6        669.27        667.72       183.09 o
  14   2   6        689.22        458.23       107.91 o
  16   2   6         31.05         36.22        59.63 o
 -29   3   6         45.72         64.51        69.66 o
 -27   3   6       2286.80       2453.40       314.17 o
 -25   3   6       5310.76       5382.40       293.18 o
 -23   3   6      15994.99      16527.66       665.40 o
 -21   3   6      15152.69      14987.53       385.46 o
 -19   3   6      23955.41      23938.44       437.59 o
 -17   3   6      34440.12      33559.86       617.44 o
 -15   3   6      34189.27      34514.74       474.85 o
 -13   3   6      30420.64      30573.32       354.35 o
 -11   3   6      28614.45      28324.74       324.52 o
  -9   3   6      53882.61      54482.71       568.54 o
  -7   3   6      74664.49      74246.59       715.03 o
  -5   3   6      96192.27      97425.73       992.42 o
  -3   3   6      86289.15      88336.34       986.46 o
  -1   3   6      61075.96      59817.37       633.31 o
   1   3   6      26067.29      25148.79       428.59 o
   3   3   6      20788.24      21363.80       404.76 o
   5   3   6      16705.94      17754.73       359.03 o
   7   3   6      27384.47      28097.29       702.10 o
   9   3   6      19599.65      20120.82       528.56 o
  11   3   6      15074.08      15265.15       830.59 o
  13   3   6       7020.43       7572.29       411.43 o
  15   3   6       7980.50       6416.84       989.07 o
 -26   4   6      25860.50      27018.65      1614.86 o
 -24   4   6      16648.20      17384.80       847.14 o
 -22   4   6      23583.48      22777.09       859.99 o
 -20   4   6      19181.60      19354.63       541.07 o
 -18   4   6      25598.28      25969.57       539.79 o
 -16   4   6      32557.41      33266.96       511.69 o
 -14   4   6      28461.73      28824.77       418.59 o
 -12   4   6      10471.64      10411.94       234.29 o
 -10   4   6      13788.79      13767.02       252.29 o
  -8   4   6       7930.42       8296.58       190.94 o
  -6   4   6        190.28        192.32        29.47 o
  -4   4   6       1699.56       1738.43        73.79 o
  -2   4   6         48.89         44.63        13.68 o
   0   4   6       1588.84       1652.89        81.85 o
   2   4   6       6312.00       6312.86       239.90 o
   4   4   6       3319.36       3279.59       188.17 o
   6   4   6      11156.04      12073.03       469.52 o
   8   4   6      10400.14      10903.45       558.16 o
  10   4   6      11897.12      12306.87       605.39 o
  12   4   6      11191.84      10486.60       733.20 o
  14   4   6      10824.86       9504.07       823.66 o
 -25   5   6       1278.97       1654.71       381.22 o
 -23   5   6       3523.74       3857.44       341.96 o
 -21   5   6       2583.17       3144.05       301.99 o
 -19   5   6       7776.13       7742.33       379.64 o
 -17   5   6      12174.97      12540.89       487.31 o
 -15   5   6      26508.43      25430.49       718.96 o
 -13   5   6      14344.89      13927.15       581.34 o
 -11   5   6      27632.50      27384.30       732.76 o
  -9   5   6      12871.65      13016.37       361.10 o
  -7   5   6      13227.87      13109.17       284.19 o
  -5   5   6      15335.73      15169.06       423.67 o
  -3   5   6      17665.05      18126.06       373.02 o
  -1   5   6      29050.19      28250.36       712.47 o
   1   5   6      23225.11      23381.78       561.30 o
   3   5   6      15956.17      15715.47       453.54 o
   5   5   6       5324.05       5462.13       449.40 o
   7   5   6       8422.54       7926.45       471.90 o
   9   5   6       6069.83       5982.56       350.02 o
  11   5   6       4541.26       3922.74       440.73 o
  13   5   6       5490.23       5158.65       643.01 o
 -24   6   6        564.50        636.32       253.39 o
 -22   6   6        732.66        565.07       142.05 o
 -20   6   6       1541.47       1688.80       230.28 o
 -18   6   6        289.92        368.28        92.44 o
 -16   6   6       2990.35       2530.56       216.43 o
 -14   6   6        320.77        418.80       141.21 o
 -12   6   6        346.96        469.77       140.65 o
 -10   6   6         99.42        122.95        59.77 o
  -8   6   6          1.51        -30.95        30.95 o
  -6   6   6         14.31         13.76        36.42 o
  -4   6   6         58.31         75.47        45.29 o
  -2   6   6        288.45        239.16       138.65 o
   0   6   6        161.64        219.15        83.99 o
   2   6   6       1006.09        942.63       165.84 o
   4   6   6       1057.88        974.32       125.50 o
   6   6   6       1631.70       1416.20       218.23 o
   8   6   6        341.61        426.42       114.59 o
  10   6   6         46.07         24.06        89.54 o
 -21   7   6       6497.45       6010.13       450.36 o
 -19   7   6       6054.35       6583.03       467.63 o
 -17   7   6      13798.87      14205.44       658.44 o
 -15   7   6      19521.62      19987.54      1082.17 o
 -13   7   6      31493.54      31632.04      1416.70 o
 -11   7   6      32560.30      30483.22       996.05 o
  -9   7   6      26318.17      27448.10       926.45 o
  -7   7   6      24693.54      23156.45      1404.03 o
  -5   7   6      32811.17      33014.88      1125.03 o
  -3   7   6      36977.18      35010.53      1279.33 o
  -1   7   6      17586.12      19164.66       825.09 o
   1   7   6      28563.21      27574.68      2018.43 o
   3   7   6      20396.59      21301.56       882.88 o
   5   7   6      22433.89      24160.76      1527.45 o
   7   7   6      15075.32      14047.75       681.37 o
 -16   8   6      10183.27      11073.38       805.15 o
 -14   8   6       5728.17       6536.86       603.58 o
 -12   8   6       5491.07       5380.67       538.95 o
 -10   8   6        809.48        772.60       146.78 o
  -8   8   6       2165.29       2694.46       407.13 o
  -6   8   6        454.90        333.68       162.85 o
  -4   8   6        435.29        471.76       169.12 o
  -2   8   6          6.71          0.02        58.28 o
   0   8   6        115.18        164.22       105.63 o
   2   8   6        820.59        946.04       188.05 o
 -31   1   7        322.36        429.30       152.46 o
 -29   1   7        347.29        376.50        92.12 o
 -27   1   7       1172.15       1349.48       126.55 o
 -25   1   7       4485.48       4455.46       240.06 o
 -23   1   7        552.01        677.22        91.08 o
 -21   1   7       6970.65       7099.74       214.32 o
 -19   1   7       5553.10       5745.47       170.24 o
 -17   1   7      11688.15      11496.88       240.69 o
 -15   1   7      33672.84      34151.10       465.77 o
 -13   1   7      55133.12      54682.08       631.57 o
 -11   1   7      50833.98      50567.66       782.89 o
  -9   1   7      55452.16      55542.23       850.48 o
  -7   1   7      62051.34      62137.57       959.40 o
  -5   1   7      24834.80      23945.18       345.24 o
  -3   1   7      58310.30      57588.53       540.80 o
  -1   1   7      38856.31      38546.49       318.59 o
   1   1   7      37414.28      36620.59       496.00 o
   3   1   7      32694.58      32601.73       464.04 o
   5   1   7      41269.35      41201.09       591.66 o
   7   1   7      32884.93      34735.02       683.33 o
   9   1   7      26974.96      30971.48      1134.82 o
  11   1   7      15395.58      16837.70       618.27 o
  13   1   7       3989.81       3905.11       300.56 o
  15   1   7       3992.67       3973.25       463.32 o
 -30   2   7      19364.12      20377.75      1278.05 o
 -28   2   7      19255.68      19686.46       609.20 o
 -26   2   7      24568.78      23635.26       712.56 o
 -24   2   7      40140.37      39632.57       796.01 o
 -22   2   7      59116.49      57075.17      1095.22 o
 -20   2   7      64976.30      65962.05       993.75 o
 -18   2   7      66539.91      66813.89       995.50 o
 -16   2   7      35486.68      33558.38       562.96 o
 -14   2   7      37137.46      36377.37       463.01 o
 -12   2   7      35406.30      35370.03       734.90 o
 -10   2   7      32549.97      32079.62       458.08 o
  -8   2   7      39035.92      39512.71       520.34 o
  -6   2   7      30534.74      30812.12       452.40 o
  -4   2   7      11341.27      11573.73       211.41 o
  -2   2   7        976.38       1054.18        46.15 o
   0   2   7         75.66         55.58        22.51 o
   2   2   7       2587.08       2541.20       120.51 o
   4   2   7       1279.51       1485.83       115.30 o
   6   2   7        524.03        585.98        76.14 o
   8   2   7        394.58        451.91        96.81 o
  10   2   7       5156.10       5981.47       348.67 o
  12   2   7       4784.89       5262.24       343.06 o
  14   2   7       7819.03       8505.91       524.64 o
 -29   3   7          3.41        -17.38        64.20 o
 -27   3   7       1187.01       1170.69       150.84 o
 -25   3   7       2434.99       2548.89       181.53 o
 -23   3   7      10506.69       9900.91       391.24 o
 -21   3   7       4965.34       5286.12       240.39 o
 -19   3   7       5546.06       6010.81       183.76 o
 -17   3   7       1816.98       2017.92       108.44 o
 -15   3   7       6014.75       5765.46       153.52 o
 -13   3   7      15788.58      15759.83       244.06 o
 -11   3   7      19971.46      19858.79       296.50 o
  -9   3   7      42235.39      41937.78       523.01 o
  -7   3   7      40712.79      40062.77       488.59 o
  -5   3   7      54015.51      55342.07       702.82 o
  -3   3   7      19881.06      19497.14       277.63 o
  -1   3   7      17941.94      17993.21       371.42 o
   1   3   7      19502.61      19873.26       352.26 o
   3   3   7      15120.79      15298.32       608.85 o
   5   3   7      24438.32      24969.77       580.46 o
   7   3   7      24279.89      25465.02       608.17 o
   9   3   7      13229.67      14226.25       496.87 o
  11   3   7       8783.71       9242.13       578.79 o
  13   3   7       4365.53       4666.41       354.00 o
 -28   4   7        610.80        847.86       305.77 o
 -26   4   7        158.73         88.46        81.71 o
 -24   4   7        201.35        130.41        77.30 o
 -22   4   7        380.31        420.76       109.05 o
 -20   4   7       2637.61       2748.70       191.73 o
 -18   4   7       1997.10       2099.70       197.86 o
 -16   4   7       1020.33        997.39        90.50 o
 -14   4   7        890.22        931.70        66.81 o
 -12   4   7        466.26        508.15        52.46 o
 -10   4   7        116.94        153.38        31.79 o
  -8   4   7       1922.60       1883.70        97.31 o
  -6   4   7        761.93        883.36        61.19 o
  -4   4   7       3520.49       3547.22       109.57 o
  -2   4   7       2677.13       2597.46       106.42 o
   0   4   7        605.91        562.55        88.56 o
   2   4   7        815.10        866.63       103.54 o
   4   4   7       1909.26       1837.46       160.18 o
   6   4   7        114.56        209.96        83.42 o
   8   4   7        130.36         85.29        63.06 o
  10   4   7        583.06        372.79        91.20 o
  12   4   7        275.01        221.22        83.63 o
 -25   5   7        801.75        899.85       217.09 o
 -23   5   7       1475.08       1340.85       206.49 o
 -21   5   7       4287.53       4588.96       299.53 o
 -19   5   7      10437.70       9320.32       428.45 o
 -17   5   7      19720.30      19379.72       992.91 o
 -15   5   7       8536.10       9121.51       503.36 o
 -13   5   7      14624.11      14080.45       794.62 o
 -11   5   7      57493.54      53803.90      2069.25 o
  -9   5   7      47387.90      46110.14       794.05 o
  -7   5   7      37371.92      37180.78       558.14 o
  -5   5   7      31087.22      30530.99       531.60 o
  -3   5   7      34219.52      34568.41       703.77 o
  -1   5   7      40545.20      42289.15      1250.00 o
   1   5   7      40224.41      40417.07      1404.17 o
   3   5   7      31750.64      31963.07      1037.62 o
   5   5   7      17149.10      16942.72       600.44 o
   7   5   7      20374.27      20587.17      1100.11 o
   9   5   7      12265.40      10717.68       561.83 o
  11   5   7       7576.04       8061.57       962.88 o
 -24   6   7      20278.07      20031.10       871.99 o
 -22   6   7      23827.73      22686.95       921.90 o
 -20   6   7      20731.02      21366.87       711.20 o
 -18   6   7      10691.29      10498.18       725.72 o
 -16   6   7      19653.36      19738.41       767.04 o
 -14   6   7      22122.67      21390.57      1080.18 o
 -12   6   7      26153.88      28228.08      1258.12 o
 -10   6   7      23453.50      22332.95      1076.76 o
  -8   6   7       8001.92       8350.05       409.17 o
  -6   6   7       4099.51       4092.09       347.41 o
  -4   6   7       6769.32       6679.06       451.07 o
  -2   6   7       3876.68       3804.24       338.43 o
   0   6   7        108.84         81.36        76.30 o
   2   6   7         23.37        167.30        83.72 o
   4   6   7          7.16         21.53        84.27 o
   6   6   7        313.45        425.61       121.25 o
   8   6   7       2456.55       2238.55       265.97 o
 -21   7   7       1065.81        681.87       206.41 o
 -19   7   7       4108.53       3957.20       344.65 o
 -17   7   7       2376.93       2292.28       256.15 o
 -15   7   7       1091.46       1309.08       262.21 o
 -13   7   7       2242.24       2528.48       360.44 o
 -11   7   7       9523.82       9018.65       672.76 o
  -9   7   7      17462.71      16987.36       709.31 o
  -7   7   7       9913.49       9895.87       450.61 o
  -5   7   7      11974.69      11113.90       625.95 o
  -3   7   7      11016.11      10126.69       641.59 o
  -1   7   7      10059.50       9308.53       571.64 o
   1   7   7       6285.22       5821.56       449.20 o
   3   7   7       6029.37       6374.29       780.67 o
   5   7   7       4256.79       3963.40       633.19 o
 -14   8   7        834.31        974.84       234.31 o
 -12   8   7        772.51        746.79       201.00 o
 -10   8   7       1518.63       1239.71       189.83 o
  -8   8   7        553.86        637.46       212.11 o
  -6   8   7        686.69        390.33       166.84 o
  -4   8   7         23.72         28.89        95.80 o
  -2   8   7          8.30         83.05        62.85 o
   0   8   7          0.36          9.58        61.35 o
 -30   0   8      25906.14      28648.19      2601.65 o
 -28   0   8      45306.80      49293.27      5098.67 o
 -26   0   8      67855.62      63871.89      1780.75 o
 -24   0   8      50328.50      51529.26      1509.59 o
 -22   0   8       7849.45       8703.53       310.09 o
 -20   0   8      24015.87      25368.74       606.21 o
 -18   0   8      60134.27      60846.59      1061.98 o
 -16   0   8     120427.38     117919.39      2052.23 o
 -14   0   8     150419.67     145232.23      2805.24 o
 -12   0   8     101829.62      99863.66      2789.27 o
 -10   0   8      90713.19      87983.50      2035.59 o
  -8   0   8      47802.76      47736.46      1072.89 o
  -6   0   8      38125.59      39642.38       763.98 o
  -4   0   8       7245.63       7294.48       250.57 o
  -2   0   8      20247.62      19491.76       457.37 o
   0   0   8      23155.06      22313.87       577.40 o
   2   0   8       2847.02       3040.47       220.35 o
   4   0   8       2247.59       2299.50       168.51 o
   6   0   8        258.07        180.29        77.26 o
   8   0   8        341.92        691.87       175.81 o
  10   0   8       1394.72       2099.71       421.65 o
  12   0   8       2791.35       2810.91       515.32 o
 -31   1   8        398.43        253.58       128.36 o
 -29   1   8        268.94        474.00        97.32 o
 -27   1   8        574.26        501.55        97.11 o
 -25   1   8         67.82         46.95        43.24 o
 -23   1   8       1178.90       1175.52        97.66 o
 -21   1   8       4066.27       4329.77       175.45 o
 -19   1   8       1340.70       1308.91        91.13 o
 -17   1   8       5280.48       4971.97       158.62 o
 -15   1   8      36700.87      37465.18       503.50 o
 -13   1   8      17476.40      16299.05       386.12 o
 -11   1   8      18581.47      17969.20       417.29 o
  -9   1   8      17766.45      18278.25       504.08 o
  -7   1   8      67262.89      67527.45      1359.57 o
  -5   1   8      17679.38      16862.24       296.75 o
  -3   1   8      30796.82      30873.02       348.11 o
  -1   1   8      36503.95      37828.08       441.45 o
   1   1   8      23234.34      24074.88       419.05 o
   3   1   8      22380.93      22623.77       412.15 o
   5   1   8      10695.57      10786.43       470.41 o
   7   1   8      13077.28      14239.63       576.67 o
   9   1   8      10264.24      11603.07       494.69 o
  11   1   8      17178.54      18328.58       998.26 o
  13   1   8      10789.56      11820.90       634.78 o
 -30   2   8        322.77        256.49        83.40 o
 -28   2   8        580.34        651.01       113.60 o
 -26   2   8        105.76         71.82        53.07 o
 -24   2   8        644.19        742.50       108.77 o
 -22   2   8       1586.91       1511.20       152.58 o
 -20   2   8       1341.23       1581.30       132.67 o
 -18   2   8        514.66        599.94        63.22 o
 -16   2   8        909.63        918.66        65.01 o
 -14   2   8        321.43        422.81        49.45 o
 -12   2   8       3462.02       3301.94       169.26 o
 -10   2   8        128.80        153.85        30.56 o
  -8   2   8       1216.03       1217.26        73.36 o
  -6   2   8        901.22       1017.88        56.91 o
  -4   2   8         85.08         73.86        12.79 o
  -2   2   8        232.48        202.65        25.38 o
   0   2   8         55.64         43.95        29.52 o
   2   2   8         48.86         34.21        28.48 o
   4   2   8         90.61         16.45        42.22 o
   6   2   8         52.70         50.85        32.29 o
   8   2   8        152.04        193.46        80.17 o
  10   2   8       2449.08       2368.93       226.96 o
  12   2   8        127.31        186.89       142.23 o
 -29   3   8        576.45        624.65       109.68 o
 -27   3   8          3.93         88.94        58.23 o
 -25   3   8        523.38        441.72        88.59 o
 -23   3   8        503.41        555.80        93.38 o
 -21   3   8        393.92        485.59        64.29 o
 -19   3   8       4861.87       5061.25       206.53 o
 -17   3   8       3966.73       4468.17       172.66 o
 -15   3   8       7504.60       8010.63       215.18 o
 -13   3   8       9360.72       9194.47       225.67 o
 -11   3   8      25241.44      24377.49       375.04 o
  -9   3   8      21596.41      21455.73       345.81 o
  -7   3   8      20998.71      21222.78       330.64 o
  -5   3   8      51444.83      51933.82       652.72 o
  -3   3   8      42258.79      42694.89       732.94 o
  -1   3   8      41003.36      39989.74       722.73 o
   1   3   8      31979.38      31239.41       734.08 o
   3   3   8      43736.00      42952.36      1096.69 o
   5   3   8      20913.82      21116.71       548.97 o
   7   3   8      15339.99      16141.36       486.91 o
   9   3   8      12966.30      14296.00       572.35 o
  11   3   8      10881.99      12378.85       551.03 o
  13   3   8      11037.71      13112.08       836.76 o
 -28   4   8      27516.90      28590.56      1444.03 o
 -26   4   8      26852.40      27394.67      1019.13 o
 -24   4   8      28343.99      28406.47       835.51 o
 -22   4   8      42752.47      40969.70      1032.84 o
 -20   4   8      41974.53      42532.62       811.82 o
 -18   4   8      42059.87      42135.62       864.09 o
 -16   4   8      57540.36      57652.36       945.15 o
 -14   4   8      50327.64      50305.40       754.49 o
 -12   4   8      53555.80      53384.32       827.71 o
 -10   4   8      40911.21      41393.76       555.83 o
  -8   4   8      24437.36      23815.34       414.75 o
  -6   4   8      11426.01      10987.01       275.91 o
  -4   4   8       9146.85       9536.79       263.18 o
  -2   4   8       3283.32       3062.87       254.86 o
   0   4   8       7813.04       8052.86       371.72 o
   2   4   8       9274.85       9120.77       443.15 o
   4   4   8       2705.53       2674.62       272.75 o
   6   4   8         11.04         -8.30        53.52 o
   8   4   8        121.21         73.02        51.43 o
  10   4   8        645.91        786.73       221.34 o
 -27   5   8         10.76        127.35        78.74 o
 -25   5   8        279.50        237.20       182.50 o
 -23   5   8        301.47        391.99        98.32 o
 -21   5   8        236.89        390.64        92.17 o
 -19   5   8       1312.52       1257.93       181.47 o
 -17   5   8       9505.70      10319.70       517.51 o
 -15   5   8        513.52        623.96       152.03 o
 -13   5   8       9289.22       8707.18       608.42 o
 -11   5   8       6258.85       6311.80       333.32 o
  -9   5   8      10662.49      10665.49       376.19 o
  -7   5   8      10068.04      10717.78       351.35 o
  -5   5   8      18131.46      18083.78       598.27 o
  -3   5   8      12487.42      12469.83       621.12 o
  -1   5   8       6580.97       6600.25       542.08 o
   1   5   8      11277.21      11974.47      1052.84 o
   3   5   8      10415.24      10152.63       992.49 o
   5   5   8      15299.54      14880.12       701.92 o
   7   5   8      10025.87       9711.84       465.23 o
   9   5   8       9288.99       8493.41       598.36 o
 -24   6   8       2576.21       2849.85       311.72 o
 -22   6   8       2060.11       2097.57       354.89 o
 -20   6   8        388.63        461.71       119.93 o
 -18   6   8       2543.13       2438.51       262.73 o
 -16   6   8        530.61        757.07       271.33 o
 -14   6   8        685.71        818.53       193.03 o
 -12   6   8        349.76        579.09       169.12 o
 -10   6   8       4819.78       4831.35       374.69 o
  -8   6   8       2423.71       2444.20       209.17 o
  -6   6   8        713.26        801.53       188.82 o
  -4   6   8        765.46        566.96       139.87 o
  -2   6   8        217.52        101.67        70.23 o
   0   6   8        112.43         49.66        51.01 o
   2   6   8         29.47        150.04       140.36 o
   4   6   8        123.59         78.01       119.01 o
   6   6   8         18.80         55.21        52.90 o
 -21   7   8         67.65         47.20        57.72 o
 -19   7   8       1012.88       1035.54       180.17 o
 -17   7   8       5767.39       5642.24       406.37 o
 -15   7   8      11578.70      11946.00       813.41 o
 -13   7   8      12547.43      12508.30       821.66 o
 -11   7   8       9142.62       8884.55       673.90 o
  -9   7   8      10055.24       9643.87       514.51 o
  -7   7   8      14772.64      15185.17       581.42 o
  -5   7   8      19549.87      19663.05       882.09 o
  -3   7   8      15877.11      15975.05       784.62 o
  -1   7   8      16352.78      17789.43      1389.65 o
   1   7   8      22312.29      21677.84      1537.98 o
   3   7   8      14069.70      15114.79      1289.15 o
 -14   8   8      14746.44      14599.46       941.24 o
 -12   8   8      12898.06      13095.08       874.90 o
 -10   8   8      17077.04      17164.96      1028.36 o
  -8   8   8      13604.39      13786.91       975.97 o
  -6   8   8       6995.50       7224.43       685.57 o
  -4   8   8       4382.38       4290.94       410.96 o
  -2   8   8       5170.05       5008.56       729.13 o
 -31   1   9       3229.92       2985.74       306.52 o
 -29   1   9       2222.54       2033.57       194.41 o
 -27   1   9       1154.32       1285.66       147.60 o
 -25   1   9       3257.59       3252.07       195.59 o
 -23   1   9        333.58        236.17        67.18 o
 -21   1   9          8.50          8.59        20.78 o
 -19   1   9        135.45        167.11        31.47 o
 -17   1   9         34.02         88.00        22.20 o
 -15   1   9       3689.29       3875.91       159.84 o
 -13   1   9       7748.47       8164.32       245.76 o
 -11   1   9      16311.88      16538.78       355.83 o
  -9   1   9      49800.36      49060.14       791.79 o
  -7   1   9      11332.33      11052.16       259.34 o
  -5   1   9      20968.14      20671.97       277.61 o
  -3   1   9       9945.00       9883.94       206.71 o
  -1   1   9      15966.48      16730.14       360.35 o
   1   1   9      14974.52      15004.42       370.38 o
   3   1   9      27269.29      26503.41       695.59 o
   5   1   9      27942.10      28040.24       851.17 o
   7   1   9      19472.38      21137.64       686.02 o
   9   1   9      17923.24      21183.03       904.79 o
  11   1   9       4701.25       5021.50       339.88 o
 -32   2   9      19743.20      22875.03      1495.28 o
 -30   2   9      11810.25      11884.59       483.00 o
 -28   2   9      16921.16      17238.70       575.88 o
 -26   2   9      23785.48      21719.41       638.31 o
 -24   2   9      46251.11      45601.90      1111.01 o
 -22   2   9      71451.08      70133.39      2665.20 o
 -20   2   9      74942.41      74859.61      1313.09 o
 -18   2   9      82260.68      83049.83      1303.27 o
 -16   2   9      52447.06      50768.86       657.77 o
 -14   2   9      86089.97      80532.02      1351.99 o
 -12   2   9      58737.98      58305.27       921.89 o
 -10   2   9      45232.69      44750.27       750.58 o
  -8   2   9      44080.18      43231.21       535.95 o
  -6   2   9      35301.95      34663.33       475.49 o
  -4   2   9      41680.12      41775.55       477.54 o
  -2   2   9      35199.48      34890.85       506.86 o
   0   2   9      26227.28      27459.14       598.22 o
   2   2   9      11335.99      11300.63       497.65 o
   4   2   9       4613.94       4582.79       364.69 o
   6   2   9       2775.23       3061.42       204.66 o
   8   2   9        175.07        194.76        89.91 o
  10   2   9         90.34         90.84        94.61 o
 -31   3   9       3480.91       3939.24       279.22 o
 -29   3   9        565.70        649.35       112.98 o
 -27   3   9       1011.51        740.04       115.56 o
 -25   3   9        105.49         96.69        47.58 o
 -23   3   9         25.77         10.60        37.26 o
 -21   3   9        530.08        477.24        88.21 o
 -19   3   9        681.38        631.07       125.67 o
 -17   3   9        986.98       1076.29        85.44 o
 -15   3   9       2919.46       2939.64       132.04 o
 -13   3   9       9189.72       8993.69       231.69 o
 -11   3   9      15122.41      15031.67       288.51 o
  -9   3   9      10431.31      10586.63       215.19 o
  -7   3   9      12844.38      13208.85       240.99 o
  -5   3   9       8623.35       8558.07       222.23 o
  -3   3   9      10368.35      10287.15       315.45 o
  -1   3   9      20078.32      19494.14       634.28 o
   1   3   9      16477.32      16615.97       587.82 o
   3   3   9      10889.55      11276.15       769.90 o
   5   3   9      14167.26      13851.13       558.42 o
   7   3   9       9594.30       9455.91       471.84 o
   9   3   9       6298.74       7258.67       576.56 o
  11   3   9       6671.16       7073.30       594.41 o
 -30   4   9        613.80        702.37       200.15 o
 -28   4   9        502.55        599.37       146.11 o
 -26   4   9        240.28        269.12       260.79 o
 -24   4   9         24.31         78.32        57.19 o
 -22   4   9       1355.12       1147.18       180.44 o
 -20   4   9       1921.78       1844.39       187.44 o
 -18   4   9       3014.57       3339.99       243.83 o
 -16   4   9       3105.99       3337.42       184.00 o
 -14   4   9       2681.43       2655.58       161.25 o
 -12   4   9        550.13        621.57        59.73 o
 -10   4   9        555.73        611.68        54.49 o
  -8   4   9         77.56        153.36        46.44 o
  -6   4   9       1385.60       1420.90       130.60 o
  -4   4   9       1163.56        989.51       118.91 o
  -2   4   9        732.34        677.13       644.43 o
   0   4   9          7.45         -6.24        67.85 o
   2   4   9        290.73        195.41       157.30 o
   4   4   9        972.06        329.69       199.01 o
   6   4   9        143.35        -51.35        57.57 o
   8   4   9        386.68        320.10       109.67 o
 -27   5   9       1403.94       1445.45       309.05 o
 -25   5   9        992.45       1188.65       255.67 o
 -23   5   9        360.75        278.21       108.05 o
 -21   5   9          0.12         81.32        56.19 o
 -19   5   9       3669.38       3340.25       298.31 o
 -17   5   9       2879.86       3192.09       284.91 o
 -15   5   9         25.65        128.23        58.51 o
 -13   5   9       2607.28       2544.75       215.46 o
 -11   5   9       9003.49       8589.38       432.69 o
  -9   5   9       6594.49       7270.29       738.96 o
  -7   5   9      12155.83      12949.94       603.65 o
  -5   5   9      17304.20      17474.48       712.87 o
  -3   5   9      17974.94      18296.78       798.87 o
  -1   5   9      15433.51      16363.51      1313.64 o
   1   5   9      12605.26      12242.10      1141.39 o
   3   5   9      10460.99      10860.13      1080.46 o
   5   5   9      13477.50      13772.39      1262.39 o
   7   5   9      17266.06      17054.03      2750.12 o
 -24   6   9      17293.23      17592.92       952.49 o
 -22   6   9      25741.20      26934.08       992.26 o
 -20   6   9      30835.68      33642.29      1112.26 o
 -18   6   9      33999.41      34609.37      1621.83 o
 -16   6   9      51386.82      50720.88      1410.66 o
 -14   6   9      33770.90      30877.85      1362.32 o
 -12   6   9      37452.02      35160.97      1459.41 o
 -10   6   9      28049.31      28536.35      1024.89 o
  -8   6   9      22964.28      23813.92       909.67 o
  -6   6   9      29988.04      30912.32      1065.07 o
  -4   6   9      28991.44      26875.25      1047.06 o
  -2   6   9       9571.64       9606.22       583.40 o
   0   6   9       2632.58       2553.82       514.18 o
   2   6   9       3780.03       2891.19       569.70 o
   4   6   9       3262.83       3258.75       605.86 o
 -21   7   9         43.93         67.59        52.35 o
 -19   7   9         23.92         29.56        75.87 o
 -17   7   9        708.77        742.10       148.50 o
 -15   7   9        281.03        359.01       136.37 o
 -13   7   9       1095.98       1148.79       238.87 o
 -11   7   9       3590.10       3089.92       387.77 o
  -9   7   9       1171.48        836.75       201.00 o
  -7   7   9       1224.82       1955.65       459.23 o
  -5   7   9       2071.09       2660.22       318.66 o
  -3   7   9       5637.73       5826.03       522.01 o
  -1   7   9       2498.28       2507.41       530.98 o
 -12   8   9       1678.83       2195.37       344.21 o
 -10   8   9        790.18        995.33       238.01 o
  -4   8   9       1791.01       1695.71       453.54 o
 -32   0  10      11731.49      12834.43      1915.65 o
 -30   0  10      19466.76      21313.07      1545.24 o
 -28   0  10      18396.83      20267.57      1133.70 o
 -26   0  10      59022.29      58766.68      3392.56 o
 -24   0  10      20948.15      24198.35      1525.17 o
 -22   0  10      50681.43      50436.61      2535.74 o
 -20   0  10      64708.63      62766.03      1363.12 o
 -18   0  10      94646.63      90551.41      1513.08 o
 -16   0  10      88055.35      84406.56      4705.91 o
 -14   0  10      62823.56      62255.95      1652.00 o
 -12   0  10      64300.75      65145.15      1279.49 o
 -10   0  10      68391.93      67208.20      1192.93 o
  -8   0  10     131722.38     135041.53      2008.31 o
  -6   0  10      40847.83      42736.48      1234.87 o
  -4   0  10      26141.93      25141.13       586.91 o
  -2   0  10      30391.02      30378.59       920.09 o
   0   0  10      27598.18      25967.41      1216.13 o
   2   0  10       8077.86       8260.93       412.86 o
   4   0  10      10729.68      10578.56      1027.79 o
   6   0  10       7934.08      10109.36       893.69 o
   8   0  10       4396.33       5257.96       673.33 o
  10   0  10       1120.09       1491.29       387.49 o
 -33   1  10       2927.53       3097.04       456.67 o
 -31   1  10       1970.29       2478.18       354.60 o
 -29   1  10       3818.72       4135.95       286.67 o
 -27   1  10       3362.32       3212.09       220.35 o
 -25   1  10      12104.74      13202.73       571.07 o
 -23   1  10       2111.53       2403.79       226.36 o
 -21   1  10       2137.83       2047.50       175.50 o
 -19   1  10        973.10        921.67        66.88 o
 -17   1  10        417.73        468.25        54.53 o
 -15   1  10       1159.30       1165.56        93.54 o
 -13   1  10        135.22        207.36        41.47 o
 -11   1  10       4126.98       4278.85       190.82 o
  -9   1  10       2798.13       2937.00       142.33 o
  -7   1  10      10355.44      10370.17       209.71 o
  -5   1  10       6073.60       6272.35       186.95 o
  -3   1  10       5435.63       5557.27       171.17 o
  -1   1  10      10687.24      11337.27       341.85 o
   1   1  10      17771.63      17325.80       459.79 o
   3   1  10      16403.44      16625.74       556.44 o
   5   1  10       9147.75       9767.14      1004.73 o
   7   1  10       7404.79       8511.57       502.33 o
   9   1  10       7185.62       8514.17       629.12 o
 -32   2  10         15.39        -44.64        58.21 o
 -30   2  10        185.29        144.61        57.61 o
 -28   2  10        327.85        159.59        60.04 o
 -26   2  10        241.26        178.51        61.49 o
 -24   2  10        265.23        229.47        78.94 o
 -22   2  10        506.04        319.85       100.50 o
 -20   2  10         49.24         44.60        41.56 o
 -18   2  10       1114.52       1176.72        87.01 o
 -16   2  10        908.58        941.00        90.97 o
 -14   2  10        127.21         98.88        47.44 o
 -12   2  10       2030.54       1803.88       122.70 o
 -10   2  10       2559.65       2664.25       132.31 o
  -8   2  10       4465.88       4171.67       168.17 o
  -6   2  10       1992.65       1914.03        91.68 o
  -4   2  10       2804.45       2817.57       139.00 o
  -2   2  10        156.94        131.98        61.51 o
   0   2  10       1279.68       1215.57       143.42 o
   2   2  10        239.99        135.98        71.80 o
   4   2  10        688.40        435.71       175.73 o
   6   2  10         64.45         65.50        68.43 o
   8   2  10        106.51        131.43        90.23 o
 -31   3  10       7947.87       7846.11       395.01 o
 -29   3  10       5209.64       4962.65       302.14 o
 -27   3  10       3783.06       3844.32       288.79 o
 -25   3  10       1243.33       1303.50       135.36 o
 -23   3  10       4924.98       4664.86       346.22 o
 -21   3  10       3773.92       3947.98       245.43 o
 -19   3  10       1800.08       1955.53       164.87 o
 -17   3  10        268.79        258.38        54.94 o
 -15   3  10        308.28        377.70        55.18 o
 -13   3  10       3142.35       3230.29       137.31 o
 -11   3  10       4528.10       4591.02       170.15 o
  -9   3  10       2199.85       2099.80       102.96 o
  -7   3  10       2584.22       2586.04       116.50 o
  -5   3  10       9318.52       8600.09       280.07 o
  -3   3  10      19700.05      18964.19       797.63 o
  -1   3  10       9461.81       9508.59       655.53 o
   1   3  10      14821.88      15800.70       657.20 o
   3   3  10       7752.58       7940.74      1121.32 o
   5   3  10      10444.63      10711.75       522.02 o
   7   3  10       5240.79       6918.27       535.52 o
   9   3  10       7818.81       8240.30       623.66 o
 -30   4  10      11027.78       9879.32       754.19 o
 -28   4  10      20886.77      19902.41      1100.39 o
 -26   4  10      18136.33      19731.91       820.16 o
 -24   4  10      30493.85      30542.73      1045.21 o
 -22   4  10      30341.36      28824.84       985.41 o
 -20   4  10      39537.91      40686.96      1021.27 o
 -18   4  10      49084.35      50844.37      1156.82 o
 -16   4  10      57439.30      56775.63      1068.00 o
 -14   4  10      49595.93      48938.55       996.42 o
 -12   4  10      60573.24      60223.85       979.49 o
 -10   4  10      52147.32      52345.27       976.32 o
  -8   4  10      32316.22      32715.53       838.97 o
  -6   4  10      46488.24      42548.54      4474.16 o
  -4   4  10      38160.67      34347.18      1298.69 o
  -2   4  10      28779.44      26305.86      1079.65 o
   0   4  10      18759.42      17618.46       751.56 o
   2   4  10      18914.39      18780.86      2110.96 o
   4   4  10       5592.93       5696.98       830.20 o
   6   4  10       3457.59       4104.33       713.76 o
 -27   5  10       4083.54       4273.44       487.13 o
 -25   5  10       2297.66       2913.20       327.13 o
 -23   5  10       2978.14       2852.53       289.77 o
 -21   5  10       1203.76       1291.06       190.79 o
 -19   5  10          4.54         -0.07        45.24 o
 -17   5  10        122.44        221.50        78.18 o
 -15   5  10          0.78         13.45        39.97 o
 -13   5  10       1288.49       1631.21       174.16 o
 -11   5  10       3143.67       2959.28       255.13 o
  -9   5  10       1405.25       1492.55       375.24 o
  -7   5  10       1393.69       1772.15       352.61 o
  -5   5  10        978.06       1031.49       347.91 o
  -3   5  10       2445.65       2447.91       528.42 o
  -1   5  10       4013.07       3475.41       649.98 o
   1   5  10       4550.65       4583.49       747.92 o
   3   5  10       7008.63       6510.95       882.87 o
   5   5  10       5686.34       4975.53       796.32 o
 -24   6  10       2629.34       2658.12       293.19 o
 -22   6  10       2745.80       2569.08       284.85 o
 -20   6  10        197.09        230.59        93.64 o
 -18   6  10       1091.37       1003.53       172.10 o
 -16   6  10        136.76        186.84       161.00 o
 -14   6  10        531.52        692.89       140.66 o
 -12   6  10       2726.08       2996.76       309.16 o
 -10   6  10       5911.75       5408.85       415.70 o
  -8   6  10       5931.22       5667.63       418.23 o
  -6   6  10        429.90        705.50       285.85 o
  -4   6  10        148.93        178.51       166.84 o
  -2   6  10        111.09        273.32       240.86 o
   0   6  10        747.68        838.18       348.77 o
   2   6  10         89.43         95.66       146.05 o
 -21   7  10       4232.93       4278.00       569.98 o
 -19   7  10       1417.39       1391.15       210.68 o
 -17   7  10        996.20        780.07       178.37 o
 -15   7  10       1067.57        906.06       162.63 o
 -13   7  10       2286.26       2294.73       339.37 o
 -11   7  10       1937.27       1596.35       274.17 o
  -9   7  10       1962.81       1873.73       290.40 o
  -7   7  10       2912.97       4132.23       700.09 o
  -5   7  10       4214.54       3810.51       678.46 o
  -3   7  10       1082.60       1322.18       408.84 o
 -33   1  11       8326.48      10087.15       819.95 o
 -31   1  11       8359.79       9163.05       491.47 o
 -29   1  11       9012.85       9272.51       396.90 o
 -27   1  11       8636.52       8114.25       357.05 o
 -25   1  11      13757.23      14854.78       610.98 o
 -23   1  11       7335.60       7785.06       541.94 o
 -21   1  11       7873.97       7556.54       397.29 o
 -19   1  11       7217.79       7234.02       206.08 o
 -17   1  11       1394.10       1311.87        98.23 o
 -15   1  11         16.80         34.85        28.31 o
 -13   1  11         15.54        -18.15        51.59 o
 -11   1  11        607.57        676.36        80.50 o
  -9   1  11         85.05         91.52        34.83 o
  -7   1  11        434.00        489.72        54.29 o
  -5   1  11        895.66        840.76        70.82 o
  -3   1  11       5359.44       5267.93       240.83 o
  -1   1  11       6018.70       6637.16       287.73 o
   1   1  11       6121.47       6174.77       339.43 o
   3   1  11       5657.68       5672.78       539.84 o
   5   1  11       4005.23       4547.11       359.11 o
   7   1  11       6542.23       8095.44       732.41 o
 -32   2  11       4746.42       4726.98       347.22 o
 -30   2  11       6670.44       6222.23       515.50 o
 -28   2  11       9348.06       9905.61       399.72 o
 -26   2  11      16212.45      16621.15       660.23 o
 -24   2  11      28960.35      29513.10       892.83 o
 -22   2  11      36212.76      36957.95      1004.21 o
 -20   2  11      60005.71      61284.12      1092.52 o
 -18   2  11      47823.07      47248.63       904.16 o
 -16   2  11      65130.51      64669.68      1103.36 o
 -14   2  11      64900.41      62500.68      1882.18 o
 -12   2  11      59318.61      57931.43      1017.94 o
 -10   2  11      51493.85      51890.79       695.45 o
  -8   2  11      55729.47      53650.63       795.94 o
  -6   2  11      55552.34      54761.71      1294.91 o
  -4   2  11      50629.28      49058.27       831.37 o
  -2   2  11      42494.91      41049.60      1058.70 o
   0   2  11      24994.65      24116.77       929.78 o
   2   2  11      18019.73      17956.68       669.20 o
   4   2  11      11430.13      12199.00       872.93 o
   6   2  11       8797.64      10341.72       562.01 o
 -31   3  11       6255.17       5862.61       384.89 o
 -29   3  11       5969.65       5668.30       379.60 o
 -27   3  11       6022.32       6285.06       311.02 o
 -25   3  11       2557.34       3084.57       358.29 o
 -23   3  11       6013.91       6047.80       318.70 o
 -21   3  11       3474.64       3662.61       239.99 o
 -19   3  11       3573.93       3937.57       242.87 o
 -17   3  11        933.59        886.64       125.12 o
 -15   3  11         36.31         38.23        34.65 o
 -13   3  11        172.98        255.38        47.78 o
 -11   3  11        508.81        425.11        62.99 o
  -9   3  11        292.47        277.68        49.16 o
  -7   3  11        139.95        144.67        48.09 o
  -5   3  11        732.69        749.78       120.98 o
  -3   3  11       3656.80       3369.83       240.24 o
  -1   3  11       6221.30       6220.51       373.75 o
   1   3  11       1666.15       1609.91       213.85 o
   3   3  11       2328.70       2106.63       357.70 o
   5   3  11       4342.03       4653.57       337.46 o
   7   3  11       2208.08       3277.11       669.20 o
 -30   4  11       1286.02       1278.05       261.65 o
 -28   4  11        191.12        207.55       118.72 o
 -26   4  11         36.05         87.42        67.48 o
 -24   4  11          5.25         91.64        68.89 o
 -22   4  11         77.09        152.61        80.31 o
 -20   4  11        611.17        848.41       151.28 o
 -18   4  11       1197.20       1246.16       181.12 o
 -16   4  11      10594.69      10320.87       502.25 o
 -14   4  11       1930.09       1945.19       168.22 o
 -12   4  11        895.56        802.95       109.28 o
 -10   4  11       1504.90       1737.92       170.80 o
  -8   4  11        700.51        441.99       128.20 o
  -6   4  11        114.71        254.45        84.55 o
  -4   4  11       1526.02       2038.02       293.58 o
  -2   4  11       3397.13       2871.51       305.48 o
   0   4  11        218.01        365.47       463.93 o
   2   4  11       2527.87       2514.24       579.38 o
   4   4  11         84.51        107.05       115.59 o
   6   4  11          6.09       -109.04       166.55 o
 -27   5  11      10903.70      11230.61       831.20 o
 -25   5  11      12339.40      12477.55       662.51 o
 -23   5  11       7855.49       8336.50       514.20 o
 -21   5  11       1674.36       1836.95       230.41 o
 -19   5  11        225.98        494.19       121.16 o
 -17   5  11       4223.39       4699.68       354.32 o
 -15   5  11       9071.19       9322.53       456.03 o
 -13   5  11        410.01        431.84        94.81 o
 -11   5  11         88.77        102.37        55.72 o
  -9   5  11        350.23        340.47        84.57 o
  -7   5  11       2502.50       3198.39       632.05 o
  -5   5  11       3580.08       3426.16       655.96 o
  -3   5  11       4458.76       5068.63       804.01 o
  -1   5  11       3488.30       2736.60       602.44 o
   1   5  11       4575.34       4569.82       791.77 o
   3   5  11       3649.75       4677.73       810.27 o
 -24   6  11      18533.31      20018.82       865.58 o
 -22   6  11      24712.70      25586.24      1979.56 o
 -20   6  11      14197.82      15055.37       783.51 o
 -18   6  11      24530.72      24536.87       918.10 o
 -16   6  11      24289.34      24987.70       909.50 o
 -14   6  11      31148.25      32875.54      1065.85 o
 -12   6  11      32532.37      33471.27       951.76 o
 -10   6  11      28662.13      28147.92      1677.92 o
  -8   6  11      24050.23      24186.10      1812.73 o
  -6   6  11      29873.59      28860.70      2004.90 o
  -4   6  11      25236.21      26600.70      1923.48 o
  -2   6  11      12225.04      11697.74      1267.23 o
 -19   7  11        422.73        257.66       139.22 o
 -17   7  11       1231.58       1432.74       260.65 o
 -15   7  11       1611.56       1739.35       226.02 o
 -13   7  11        193.86        272.50        85.85 o
 -11   7  11         82.95        110.47        79.43 o
  -9   7  11          0.73        101.64       155.45 o
  -7   7  11        124.99        307.20       220.93 o
  -5   7  11       1313.75        831.34       372.40 o
 -32   0  12        507.39        613.49       275.74 o
 -30   0  12       1308.87       1467.72       213.41 o
 -28   0  12      19448.65      19771.78       903.19 o
 -26   0  12      21554.84      20711.48       899.11 o
 -24   0  12      11860.53      11773.75      1053.98 o
 -22   0  12      18608.21      20396.66      1364.31 o
 -20   0  12      30568.21      27606.85      1332.71 o
 -18   0  12      24578.84      23632.02      1109.92 o
 -16   0  12      35172.38      34133.61       854.12 o
 -14   0  12      39557.97      39506.66       919.31 o
 -12   0  12      46575.40      48368.28       969.05 o
 -10   0  12      63079.88      64575.42      3367.51 o
  -8   0  12      67434.62      70552.97      1567.98 o
  -6   0  12      59602.58      60865.41      2112.96 o
  -4   0  12      45363.92      45078.22      1300.95 o
  -2   0  12      48468.76      48550.73      1343.54 o
   0   0  12      20098.33      22024.28      1021.30 o
   2   0  12      15590.99      14511.07       849.94 o
   4   0  12      11692.29      14122.87      1257.26 o
   6   0  12      11597.72      12428.58      1065.37 o
 -33   1  12       6914.16       6681.78       665.07 o
 -31   1  12      12517.43      12691.66       481.49 o
 -29   1  12      16468.28      16238.95       537.17 o
 -27   1  12      15798.84      16747.75       676.36 o
 -25   1  12      10980.17      11509.50       532.76 o
 -23   1  12       6120.28       5622.19       354.14 o
 -21   1  12       7450.04       7616.17       372.89 o
 -19   1  12       9253.53       9022.08       421.05 o
 -17   1  12       3677.18       3526.52       188.56 o
 -15   1  12      11807.99      12498.33       363.63 o
 -13   1  12       6410.25       6580.76       286.29 o
 -11   1  12       2171.10       2399.13       247.98 o
  -9   1  12       1880.27       1879.42       314.11 o
  -7   1  12        105.26        134.97        61.23 o
  -5   1  12        354.19        322.74        74.99 o
  -3   1  12        874.44        928.13       111.10 o
  -1   1  12        335.41        259.74        66.88 o
   1   1  12       1756.65       1447.25       187.29 o
   3   1  12       1366.85       1331.86       384.35 o
   5   1  12       1030.04       1252.80       199.53 o
 -32   2  12        112.87         -4.34        79.58 o
 -30   2  12         19.61         24.22        47.51 o
 -28   2  12          7.80        -62.18        63.46 o
 -26   2  12          3.97         18.87        46.90 o
 -24   2  12       1912.47       2021.31       215.63 o
 -22   2  12       1602.81       1764.64       195.24 o
 -20   2  12          1.51          7.02        56.83 o
 -18   2  12        135.58         95.86        48.41 o
 -16   2  12          6.95         59.10        57.94 o
 -14   2  12        919.51        856.26        85.36 o
 -12   2  12        219.89        155.84        40.85 o
 -10   2  12       9073.74       8749.86       331.82 o
  -8   2  12         33.14         63.43        43.42 o
  -6   2  12          3.10         -4.76        42.58 o
  -4   2  12        196.40        197.29        53.34 o
  -2   2  12         64.63         74.03        57.41 o
   0   2  12          1.49         43.32        56.85 o
   2   2  12        288.08        255.46       155.33 o
   4   2  12        229.62        297.82       104.70 o
 -31   3  12      12026.99      11635.15       548.96 o
 -29   3  12      11551.66      11089.65       434.19 o
 -27   3  12       9461.98       9383.51       493.41 o
 -25   3  12       8310.34       8832.82       468.01 o
 -23   3  12      10465.79      10753.92       440.24 o
 -21   3  12       9476.52       9652.88       402.98 o
 -19   3  12      11944.44      12258.07       529.52 o
 -17   3  12      10136.59       9243.44       422.82 o
 -15   3  12       9215.48       9261.36       445.01 o
 -13   3  12       5515.53       5704.86       287.67 o
 -11   3  12       2461.66       2456.06       248.04 o
  -9   3  12       1157.37       1207.87       152.29 o
  -7   3  12        247.79        348.70        90.71 o
  -5   3  12         41.40         80.50        46.62 o
  -3   3  12         16.94         42.47        36.43 o
  -1   3  12        339.77        554.85       123.59 o
   1   3  12       2182.03       2057.77       268.91 o
   3   3  12       2531.34       2636.97       252.62 o
   5   3  12       2451.89       2922.33       354.66 o
 -28   4  12       3433.98       4100.34       476.60 o
 -26   4  12       6929.29       7360.11       676.04 o
 -24   4  12      15503.54      15036.87       707.31 o
 -22   4  12      20654.71      20551.40       820.56 o
 -20   4  12      24924.64      25894.64       920.37 o
 -18   4  12      38282.25      39424.76      1496.84 o
 -16   4  12      27881.73      27202.12      1196.28 o
 -14   4  12      26202.97      26917.04       710.84 o
 -12   4  12      35439.12      35055.91       940.47 o
 -10   4  12      42168.59      44399.61      3409.93 o
  -8   4  12      40732.75      41219.62      1407.05 o
  -6   4  12      36703.44      31313.49      1277.14 o
  -4   4  12      26695.06      25684.23      1960.49 o
  -2   4  12      21847.46      18500.76      1503.39 o
   0   4  12      17902.73      16773.03      1082.70 o
   2   4  12      11740.96      12601.68      1397.34 o
 -27   5  12       6281.80       6252.48       464.74 o
 -25   5  12       8665.13       8858.15      1263.10 o
 -23   5  12       5545.76       6220.53       444.08 o
 -21   5  12       5594.08       5135.07       393.34 o
 -19   5  12        643.63        722.25       210.54 o
 -17   5  12       4101.42       4427.41       493.11 o
 -15   5  12        793.24        744.84       132.72 o
 -13   5  12       2850.82       2868.35       260.19 o
 -11   5  12       2636.06       2650.76       333.64 o
  -9   5  12       1033.13       1310.20       234.16 o
  -7   5  12         27.06        107.62       164.56 o
  -5   5  12         36.28        109.61       118.15 o
  -3   5  12        204.02        334.53       240.86 o
  -1   5  12        505.72        795.47       347.34 o
 -24   6  12       1482.09       1582.80       233.99 o
 -22   6  12        147.80        248.84       103.51 o
 -20   6  12       1922.97       2091.89       348.62 o
 -18   6  12        157.13        250.47       100.37 o
 -16   6  12        155.09        153.29        77.90 o
 -14   6  12        590.91        757.93       148.27 o
 -12   6  12       2802.70       3118.22       261.62 o
 -10   6  12       2909.16       2979.07       363.15 o
  -8   6  12       1392.57       1042.80       305.92 o
  -6   6  12       1449.28       1553.64       480.30 o
  -4   6  12        156.24        224.92       242.85 o
 -17   7  12       3899.55       4077.00       466.92 o
 -15   7  12        777.50        626.07       179.65 o
 -13   7  12        379.02        296.77       102.87 o
 -11   7  12        393.46        530.69       190.18 o
  -9   7  12        713.77        670.48       341.36 o
 -33   1  13       8114.58       8238.84       731.98 o
 -31   1  13       9097.01       8938.63       405.65 o
 -29   1  13       7780.57       8310.71       482.05 o
 -27   1  13      23690.36      23837.11       831.89 o
 -25   1  13      20109.83      20115.05       857.62 o
 -23   1  13      23038.54      23519.11       781.63 o
 -21   1  13      17019.91      16092.46       776.41 o
 -19   1  13      15983.49      15234.20       577.54 o
 -17   1  13       7128.82       6986.98       450.75 o
 -15   1  13       7274.56       7792.08       349.66 o
 -13   1  13      10326.21       9471.90      1153.92 o
 -11   1  13       3341.40       3784.69       662.25 o
  -9   1  13      10010.20      10345.51       422.01 o
  -7   1  13       1759.90       1610.91       223.05 o
  -5   1  13        368.36        347.29        76.37 o
  -3   1  13         26.09        -29.50        41.00 o
  -1   1  13          7.19         72.29        46.01 o
   1   1  13         48.49         77.61        50.76 o
   3   1  13        126.86        183.35       171.39 o
 -32   2  13         12.72         91.20        75.74 o
 -30   2  13        318.35        362.32        77.14 o
 -28   2  13       1594.27       2006.86       227.86 o
 -26   2  13       5458.67       5166.11       356.89 o
 -24   2  13      11012.67      10579.34       507.92 o
 -22   2  13      12668.32      12892.69       511.64 o
 -20   2  13      13043.53      13561.65       683.95 o
 -18   2  13      10958.11      10084.53       556.94 o
 -16   2  13      23084.96      23792.98       739.86 o
 -14   2  13      38437.64      38347.77      2068.46 o
 -12   2  13      38798.21      38801.23       942.77 o
 -10   2  13      44642.62      42348.64      1265.27 o
  -8   2  13      30891.05      31574.48      1013.98 o
  -6   2  13      23500.03      22162.88       599.27 o
  -4   2  13      20511.60      19812.54       550.31 o
  -2   2  13      18668.52      19016.70       684.09 o
   0   2  13      22853.45      22871.71       805.56 o
   2   2  13      19305.46      16802.24      1475.63 o
 -31   3  13       6510.33       6616.78       364.66 o
 -29   3  13      11817.42      12120.93       510.21 o
 -27   3  13       6715.92       6881.45       491.22 o
 -25   3  13       8293.55       9256.88       481.03 o
 -23   3  13       8592.93       8853.38       398.98 o
 -21   3  13       8995.53       9359.78       399.93 o
 -19   3  13      16023.49      14903.67       576.11 o
 -17   3  13      10086.75       9763.24       440.80 o
 -15   3  13       7192.51       7612.49       510.27 o
 -13   3  13       5753.23       5663.69       460.15 o
 -11   3  13       4556.43       4598.92       348.55 o
  -9   3  13       1786.31       1305.86       207.86 o
  -7   3  13       1978.45       1564.64       163.86 o
  -5   3  13        669.56        646.89       113.78 o
  -3   3  13        203.00         66.14        74.89 o
  -1   3  13        381.66        347.96        97.73 o
   1   3  13          2.62         -0.09       117.93 o
   3   3  13        453.95        672.40       215.81 o
 -28   4  13          9.97         41.85        64.06 o
 -26   4  13        417.25        402.56       174.53 o
 -24   4  13         90.54        209.28        87.94 o
 -22   4  13        189.33         36.54        83.42 o
 -20   4  13        188.20         98.05        67.61 o
 -18   4  13       3954.02       3969.76       318.73 o
 -16   4  13       2699.14       2888.16       231.25 o
 -14   4  13        625.58        641.81       100.26 o
 -12   4  13         11.83        -22.65        59.35 o
 -10   4  13         51.59         -6.59        80.00 o
  -8   4  13        569.74        780.99       204.82 o
  -6   4  13       1411.34        956.61       428.48 o
  -4   4  13       2789.75       3768.55       524.04 o
  -2   4  13         91.81        164.61       134.93 o
   0   4  13        523.77        484.88       213.90 o
 -27   5  13      14658.23      15512.58       759.45 o
 -25   5  13      16619.05      17413.16       793.45 o
 -23   5  13      15666.79      17569.91       783.91 o
 -21   5  13       7839.26       7658.41       486.64 o
 -19   5  13       6323.41       6996.82       587.49 o
 -17   5  13      13730.67      13305.18       626.63 o
 -15   5  13       6775.13       6892.22       413.58 o
 -13   5  13       3150.94       3147.91       506.07 o
 -11   5  13       5674.61       5294.24       669.91 o
  -9   5  13       3952.67       4359.14       820.24 o
  -7   5  13       1487.72       1070.21       426.49 o
  -5   5  13        277.35        241.15       260.22 o
  -3   5  13         62.28        122.42       186.77 o
 -22   6  13       2484.61       2276.18       276.49 o
 -20   6  13       3594.58       3312.16       392.47 o
 -18   6  13      11198.47      11584.37       706.21 o
 -16   6  13      16596.65      18423.89       770.31 o
 -14   6  13      19472.84      19419.57      1948.25 o
 -12   6  13      19288.55      18910.89      2300.86 o
 -10   6  13      15185.83      14864.35       851.29 o
  -8   6  13      20497.29      20989.42      1848.88 o
 -17   7  13       4183.11       4315.01       482.86 o
 -11   7  13       1020.87       1559.34       502.51 o
 -32   0  14        147.38        238.46        93.05 o
 -30   0  14        229.63        275.21       111.27 o
 -28   0  14       3807.25       3892.15       379.52 o
 -26   0  14        457.93        301.05       105.07 o
 -24   0  14         49.53         -5.09        58.09 o
 -22   0  14       2765.62       2435.95       320.86 o
 -20   0  14      13133.90      12492.07       743.37 o
 -18   0  14      21136.83      21294.34       985.94 o
 -16   0  14      15400.70      15551.81      1673.79 o
 -14   0  14      13767.88      13633.46      1518.06 o
 -12   0  14      17393.88      18003.42      1708.24 o
 -10   0  14      28579.05      28798.85      1494.38 o
  -8   0  14      23373.23      24296.78      1306.82 o
  -6   0  14      23374.09      23368.45       940.88 o
  -4   0  14      29897.33      29543.59      1433.62 o
  -2   0  14      19516.80      18288.49      1012.28 o
   0   0  14       8194.43       8328.62       656.34 o
 -33   1  14       8904.05      11948.00      1218.54 o
 -31   1  14      15098.83      15664.15       691.62 o
 -29   1  14       8922.74       9009.87       499.08 o
 -27   1  14      13658.40      14087.64       913.43 o
 -25   1  14       7860.09       7676.10       436.07 o
 -23   1  14      10431.05      10786.77       522.64 o
 -21   1  14      18442.12      19455.26       862.01 o
 -19   1  14      10920.82      11120.90       901.95 o
 -17   1  14      12676.55      12815.25       971.70 o
 -15   1  14      18735.32      20134.73      1782.83 o
 -13   1  14      28239.40      29787.74      1559.28 o
 -11   1  14       5612.02       5798.18       520.86 o
  -9   1  14       1064.13       1256.11       201.88 o
  -7   1  14       2808.35       2939.20       225.94 o
  -5   1  14       3164.03       3212.90       230.52 o
  -3   1  14       2213.29       2409.23       215.24 o
  -1   1  14       1823.31       1971.88       224.56 o
 -32   2  14          5.14        -36.04        45.20 o
 -30   2  14        172.13        144.04        67.10 o
 -28   2  14          0.83        -55.17        63.40 o
 -26   2  14         47.03        -12.19        62.62 o
 -24   2  14        562.36        536.05       116.99 o
 -22   2  14         39.77        -30.04        41.10 o
 -20   2  14        659.48        500.99       137.09 o
 -18   2  14        299.99        184.85        75.69 o
 -16   2  14        205.15         99.93       152.60 o
 -14   2  14         66.67        136.76        68.32 o
 -12   2  14          3.77        -35.23        57.02 o
 -10   2  14         31.52         95.95        74.02 o
  -8   2  14        113.89        159.56        61.47 o
  -6   2  14        468.14        368.89        79.92 o
  -4   2  14        456.65        333.92        82.67 o
  -2   2  14         51.30        156.22        83.00 o
   0   2  14        448.16        250.52        98.95 o
 -31   3  14      15448.48      15572.53       750.60 o
 -29   3  14      16690.73      16626.85       986.39 o
 -27   3  14      10871.10      10589.21       807.73 o
 -25   3  14      14447.88      15286.39       641.05 o
 -23   3  14      12694.13      12842.52       584.70 o
 -21   3  14      19807.62      19372.91       692.31 o
 -19   3  14      17168.64      15572.22       724.04 o
 -17   3  14      26904.69      28986.90       925.14 o
 -15   3  14      14461.97      13711.57       786.22 o
 -13   3  14       7999.44       7041.25      1086.58 o
 -11   3  14       7765.30       6979.87       635.92 o
  -9   3  14       5720.40       5004.36       411.10 o
  -7   3  14       2090.62       1878.68       199.62 o
  -5   3  14        684.66        730.16       190.14 o
  -3   3  14       2857.63       3153.65       291.46 o
  -1   3  14         51.28        174.78        77.96 o
 -28   4  14        222.14        292.39       127.83 o
 -26   4  14        295.49        395.48       129.97 o
 -24   4  14        782.67        829.72       162.25 o
 -22   4  14       2327.14       2648.68       275.83 o
 -20   4  14       4340.24       4391.38       349.46 o
 -18   4  14       8436.08       8117.06       412.07 o
 -16   4  14       8843.63       9580.46       608.97 o
 -14   4  14      13250.57      13632.79      1026.70 o
 -12   4  14      13590.07      13766.83       800.88 o
 -10   4  14      11526.34      10778.70      1336.13 o
  -8   4  14      17320.08      17095.77      1721.91 o
  -6   4  14      14115.78      13495.24      1042.99 o
  -4   4  14      15303.83      13976.18      1056.40 o
  -2   4  14      16628.51      16314.82      1519.76 o
 -25   5  14       8414.54       8654.03       546.46 o
 -23   5  14       8579.15       8753.42       537.67 o
 -21   5  14       4025.15       4039.54       346.55 o
 -19   5  14       7733.43       8377.21      1014.69 o
 -17   5  14       8890.14       8840.30       501.01 o
 -15   5  14       7470.51       7660.46       990.92 o
 -13   5  14       2927.61       2995.44       379.58 o
 -11   5  14       3248.06       2923.65       702.66 o
  -9   5  14        658.45        771.84       367.84 o
  -7   5  14        462.77        519.87       313.75 o
 -22   6  14        108.60         82.00        76.59 o
 -20   6  14       1195.07       1136.83       251.68 o
 -18   6  14        176.23        254.23        97.35 o
 -16   6  14         17.68        173.39       165.13 o
 -14   6  14        222.02        211.70       116.73 o
 -12   6  14        900.29        914.88       338.94 o
 -10   6  14       1293.36        901.95       417.66 o
 -31   1  15       5249.75       4350.82       354.74 o
 -29   1  15      10890.32      11650.99       575.73 o
 -27   1  15      14864.04      14744.24      1027.96 o
 -25   1  15      17164.24      18708.52      1226.32 o
 -23   1  15      18646.28      18929.03       870.41 o
 -21   1  15      26563.22      24779.49       997.44 o
 -19   1  15      22121.94      23321.17      2058.43 o
 -17   1  15      14072.27      13527.83      1504.96 o
 -15   1  15      12716.06      12641.86      1015.30 o
 -13   1  15       3614.00       4257.91       463.45 o
 -11   1  15       8555.36       8535.76       641.74 o
  -9   1  15       9773.64       9860.42       431.87 o
  -7   1  15      10149.17       9754.27       425.52 o
  -5   1  15       5254.48       5463.73       308.43 o
  -3   1  15       4215.14       4319.93       293.99 o
 -32   2  15       3608.96       4758.99       535.53 o
 -30   2  15       2229.66       1941.81       232.96 o
 -28   2  15        984.13       1200.66       179.76 o
 -26   2  15         32.22         28.90        51.86 o
 -24   2  15         51.23         -9.78        67.48 o
 -22   2  15        165.21        170.30        87.78 o
 -20   2  15         20.92         50.68        53.29 o
 -18   2  15       1164.34       1099.82       394.60 o
 -16   2  15       6411.20       5801.75       875.19 o
 -14   2  15       9888.60       9165.80       773.89 o
 -12   2  15      10529.12       9914.99      1414.28 o
 -10   2  15      10869.85      11138.79       683.35 o
  -8   2  15       9263.88       8459.10       389.14 o
  -6   2  15       8726.98       8868.48       442.76 o
  -4   2  15       9001.52       9520.48       529.17 o
 -31   3  15       6462.93       6862.55       641.09 o
 -29   3  15       6411.96       7115.74       444.10 o
 -27   3  15       5713.57       6201.67       507.61 o
 -25   3  15      10531.57      10816.01       536.14 o
 -23   3  15      11498.32      11302.83       610.25 o
 -21   3  15      15726.71      14959.43       839.52 o
 -19   3  15      16083.94      15461.72      1583.96 o
 -17   3  15       7026.36       6515.81       771.27 o
 -15   3  15       4223.24       4334.31       819.53 o
 -13   3  15       6217.55       4915.74       697.82 o
 -11   3  15       5702.13       5046.42       688.99 o
  -9   3  15       7788.81       6446.28       374.00 o
  -7   3  15       6238.23       5978.20       392.38 o
  -5   3  15       2563.25       2578.24       239.65 o
  -3   3  15        300.14        317.28       127.81 o
 -28   4  15        214.24        123.85        99.65 o
 -26   4  15          4.79         39.57        74.02 o
 -24   4  15        267.28        168.11        98.79 o
 -22   4  15        185.59         39.97       141.64 o
 -20   4  15         32.86         63.71        60.17 o
 -18   4  15       1098.11       1152.24       219.20 o
 -16   4  15         20.01        151.87        83.88 o
 -14   4  15        223.53        106.40       120.81 o
 -12   4  15          7.38        267.62       250.26 o
 -10   4  15          6.44         -3.13         3.13 o
  -8   4  15         44.32        137.80       210.40 o
  -6   4  15        260.34        355.01       271.47 o
 -25   5  15      17350.98      18557.74      1057.12 o
 -23   5  15      13930.17      14733.81       772.84 o
 -21   5  15      10252.85      11725.65      1025.09 o
 -19   5  15      13865.14      16496.75      1174.13 o
 -17   5  15      19949.32      20922.51      1319.05 o
 -15   5  15      11192.76      12123.45       866.22 o
 -13   5  15      11539.01      10586.81      1370.86 o
 -11   5  15      10766.52      10091.71      1336.98 o
 -14   6  15       2956.89       2009.17       597.88 o
 -32   0  16      10346.60      10705.79       676.82 o
 -30   0  16       2170.51       2141.67       357.59 o
 -28   0  16       4096.28       4543.60       405.50 o
 -26   0  16       5683.53       4937.54       495.53 o
 -24   0  16       2814.05       2999.67       373.82 o
 -22   0  16         34.67       -143.49       218.94 o
 -20   0  16        152.30        438.45       315.45 o
 -18   0  16        268.05        290.12       221.50 o
 -16   0  16        372.37        140.08       213.53 o
 -14   0  16        119.30        258.80       242.00 o
 -12   0  16       1177.72       1209.75       374.67 o
 -10   0  16       2086.55       1669.55       262.02 o
  -8   0  16       3396.18       2419.13       421.37 o
  -6   0  16       4077.49       4285.01       390.73 o
 -31   1  16       6266.72       6461.42       360.57 o
 -29   1  16       8267.53       8366.18       614.37 o
 -27   1  16      11753.33      10923.68       947.72 o
 -25   1  16      10687.33      11415.47       510.90 o
 -23   1  16      11232.83      11728.88       665.77 o
 -21   1  16      13545.28      13810.26      1591.51 o
 -19   1  16      11291.33      10988.25      1397.91 o
 -17   1  16      16459.52      16155.22      1188.47 o
 -15   1  16      17457.46      17515.84       991.93 o
 -13   1  16      15922.83      16290.41       929.56 o
 -11   1  16       5150.24       5791.96       458.60 o
  -9   1  16       4317.21       4088.95       279.62 o
  -7   1  16       5157.25       4696.30       295.38 o
  -5   1  16       4922.80       5161.41       356.41 o
 -30   2  16         89.15         34.67        63.44 o
 -28   2  16        290.22        360.38       110.01 o
 -26   2  16          7.71         -8.04        50.73 o
 -24   2  16          9.60         17.05        81.71 o
 -22   2  16         37.64        101.24        92.67 o
 -20   2  16          0.37       -117.87       127.26 o
 -18   2  16         49.72       -111.04       169.40 o
 -16   2  16          8.49        103.35       193.03 o
 -14   2  16        153.81        154.28       108.37 o
 -12   2  16       2444.68       1559.22       277.53 o
 -10   2  16        172.04        219.56        81.05 o
  -8   2  16        288.42        251.45        81.85 o
  -6   2  16        191.54        175.10        75.97 o
 -31   3  16       8078.16       6640.78       873.48 o
 -29   3  16       9634.01       9877.79       531.88 o
 -27   3  16       9503.55      10036.84       523.97 o
 -25   3  16      10964.00      11795.92       561.90 o
 -23   3  16      14679.50      15424.83       881.74 o
 -21   3  16      10322.66       9132.81      1075.34 o
 -19   3  16      10333.49      11640.57      2630.69 o
 -17   3  16      11489.02      11823.07      1490.44 o
 -15   3  16      17493.48      15559.50      1326.16 o
 -13   3  16      15070.65      14666.94      1259.83 o
 -11   3  16      15988.62      13288.04       795.17 o
  -9   3  16       9526.26       9302.49       489.38 o
  -7   3  16       4598.21       4795.38       414.98 o
 -26   4  16       4065.88       3694.35       434.46 o
 -24   4  16       2807.43       2922.95       300.67 o
 -22   4  16        849.46        770.42       259.94 o
 -20   4  16        530.96        554.30       167.34 o
 -18   4  16        346.36        315.87       125.62 o
 -16   4  16        485.26        355.26       129.98 o
 -14   4  16       1500.47       1332.14       358.45 o
 -12   4  16       1561.91        850.99       405.42 o
 -10   4  16       1587.63       1438.05       538.66 o
 -23   5  16       7789.74       7230.41       618.38 o
 -19   5  16       7536.39       8932.95       866.93 o
 -17   5  16       5359.28       6860.86       737.67 o
 -15   5  16       4082.03       3343.02       784.94 o
 -31   1  17       1411.67       1730.55       236.73 o
 -29   1  17       6041.71       6577.92       352.23 o
 -27   1  17       6117.16       6114.06       315.38 o
 -25   1  17       9633.38       9723.06       610.09 o
 -23   1  17      13014.49      10990.53      1452.57 o
 -21   1  17      16267.59      14368.00      1628.52 o
 -19   1  17      11837.11      11555.77      1033.14 o
 -17   1  17      10396.93       9630.37       748.75 o
 -15   1  17       7948.10       7604.49       644.17 o
 -13   1  17       6057.50       6558.08       501.90 o
 -11   1  17      11659.59      10917.03       475.76 o
  -9   1  17      11278.92      11337.17       577.42 o
 -30   2  17      10682.85      11417.96       870.48 o
 -28   2  17       9394.30       9263.52       509.81 o
 -26   2  17       6490.49       7402.42       644.21 o
 -24   2  17       2935.77       3082.52       723.72 o
 -22   2  17       1963.19       2107.40       569.70 o
 -20   2  17       1487.16       1414.99       460.09 o
 -18   2  17       1083.39       1669.23       496.53 o
 -16   2  17         67.08        326.24       164.62 o
 -14   2  17        267.70        220.56       131.06 o
 -12   2  17         82.02        197.47       108.67 o
 -10   2  17        513.30        605.82       111.44 o
 -29   3  17       3063.82       2372.46       410.40 o
 -27   3  17       5791.99       6193.97       525.42 o
 -25   3  17       6772.94       7044.71       428.71 o
 -23   3  17       4878.20       4256.65       757.89 o
 -21   3  17       7428.28       7083.50       958.89 o
 -19   3  17       6321.91       4469.32       747.07 o
 -17   3  17       4873.37       5704.38       816.54 o
 -15   3  17       8150.94       7067.55       892.55 o
 -13   3  17       8160.69       7710.44       728.85 o
 -11   3  17       7396.71       6786.83       563.05 o
 -26   4  17        200.64         76.02        91.96 o
 -22   4  17       1144.70        794.62       267.91 o
 -20   4  17         87.08         73.69        65.99 o
 -18   4  17         84.47        197.09        97.99 o
 -16   4  17          9.39        -78.58       120.15 o
 -30   0  18       5006.91       6215.14       591.62 o
 -28   0  18       9747.88       8880.97      2276.23 o
 -26   0  18      14295.66      11171.60      1448.30 o
 -24   0  18       7751.70       8469.73      1256.12 o
 -22   0  18       6988.70       7371.34      1181.53 o
 -20   0  18       5982.33       5690.43      1016.69 o
 -18   0  18       4745.34       5170.27       961.17 o
 -16   0  18       2861.29       3036.11       510.74 o
 -14   0  18        555.32        878.09       352.89 o
 -12   0  18        324.26        554.47       221.70 o
 -29   1  18       2295.22       2030.77       210.23 o
 -27   1  18       2553.26       3174.09       570.69 o
 -25   1  18       3901.46       2443.35       678.46 o
 -23   1  18       7543.47       8259.34      1244.17 o
 -21   1  18       3534.16       2802.25       503.55 o
 -19   1  18       3495.57       4030.73       592.60 o
 -17   1  18       5339.00       5761.79       569.43 o
 -15   1  18      10527.02      11190.75       817.53 o
 -13   1  18       6308.96       6279.68       486.14 o
 -11   1  18       5273.20       4897.24       818.82 o
 -28   2  18          4.96        -93.55       132.56 o
 -26   2  18        262.18        257.54       146.04 o
 -24   2  18          0.94        126.69       193.60 o
 -22   2  18        747.51        860.10       375.53 o
 -20   2  18        386.65        351.04       282.43 o
 -18   2  18         42.26       -109.34       109.34 o
 -16   2  18        347.98         76.72       218.94 o
 -14   2  18        173.60        243.99       186.20 o
 -12   2  18        122.12        111.04       169.40 o
 -27   3  18       5173.05       5292.71       573.09 o
 -23   3  18       6126.23       4912.90       829.07 o
 -21   3  18       4911.27       3628.02       709.77 o
 -19   3  18       8556.92       7044.21       939.82 o
 -25   1  19       1435.37       1413.00       529.27 o
 -23   1  19       2978.78       4584.91       918.18 o
                                                
